# Supplementary material for: Upstream ORFs Influence Translation Efficiency in the Parasite Trypanosoma cruzi
Source: Front Genet. 2020 Feb 28;11:166. doi: 10.3389/fgene.2020.00166 (PMC7059621; doi:10.3389/fgene.2020.00166)
Supplement: Supplementary file 2 [file Table_1.xlsx]

## Sheet: Epimastigotes
Suplementary Table 1. List of the transcripts containing uORFs in the epimastigote stage. The translational efficiency of the transcripts (TE) and the uORF category present in their UTR are shown. Also the transcripts from the non represive category are shown
ID	TE	category
TcCLB.510289.30	0.122888	uORFno
TcCLB.508285.30	0.072654	uORFno
TcCLB.509871.31	0.0626226	uORFno
TcCLB.508687.57	1	uORFno
TcCLB.506345.30	0.444304	uORFno
TcCLB.509265.36	0.0361998	uORFno
TcCLB.506929.50	0.0765573	uORFno
TcCLB.419469.14	0.188571	uORFno
TcCLB.510175.10	0.110548	uORFno
TcCLB.506457.80	0.0897743	uORFno
TcCLB.508163.390	0.015423	uORFno
TcCLB.506513.30	0.132561	uORFno
TcCLB.509151.140	0.724628	uORFno
TcCLB.508215.6	0.0611112	uORFno
TcCLB.503477.30	0.131369	uORFno
TcCLB.511745.60	0.0681208	uORFno
TcCLB.511201.58	0.0686854	uORFno
TcCLB.507867.50	0.163713	uORFno
TcCLB.507677.4	0.169848	uORFno
TcCLB.510773.60	0.070027	uORFno
TcCLB.511805.29	0.235145	uORFno
TcCLB.506829.71	0.0605081	uORFno
TcCLB.507011.60	0.370913	uORFno
TcCLB.507611.154	0.162795	uORFno
TcCLB.507809.119	0.105007	uORFno
TcCLB.508541.10	0.0827935	uORFno
TcCLB.506465.20	0.137688	uORFno
TcCLB.506289.240	0.985929	uORFno
TcCLB.506465.40	0.0620283	uORFno
TcCLB.511753.30	0.172777	uORFno
TcCLB.506931.70	0.0994834	uORFno
TcCLB.507907.55	0.417374	uORFno
TcCLB.510253.29	0.0561567	uORFno
TcCLB.511421.10	0.139539	uORFno
TcCLB.506113.83	0.195615	uORFno
TcCLB.510939.20	0.0847282	uORFno
TcCLB.511623.10	0.146186	uORFno
TcCLB.506859.4	0.155904	uORFno
TcCLB.510181.60	0.132057	uORFno
TcCLB.509761.20	0.0392094	uORFno
TcCLB.508207.31	0.0340545	uORFno
TcCLB.507611.190	0.224086	uORFno
TcCLB.506655.7	0.10562	uORFno
TcCLB.511875.5	0.301246	uORFno
TcCLB.507039.41	0.304438	uORFno
TcCLB.510055.60	0.53427	uORFno
TcCLB.511469.105	0.0322417	uORFno
TcCLB.511127.390	0.291864	uORFno
TcCLB.511751.150	0.130624	uORFno
TcCLB.506113.50	0.032958	uORFno
TcCLB.507841.30	0.0896929	uORFno
TcCLB.511179.100	0.0619239	uORFno
TcCLB.511355.30	0.174786	uORFno
TcCLB.511585.269	0.0854232	uORFno
TcCLB.510013.180	0.464952	uORFno
TcCLB.504035.21	0.0260419	uORFno
TcCLB.510175.150	0.00728597	uORFno
TcCLB.506409.10	0.559466	uORFno
TcCLB.506945.350	0.0512369	uORFno
TcCLB.507677.20	0.0813034	uORFno
TcCLB.507089.60	0.123732	uORFno
TcCLB.506697.40	0.0774637	uORFno
TcCLB.507559.90	0.0915718	uORFno
TcCLB.469785.10	0.0444264	uORFno
TcCLB.509707.25	0.0255165	uORFno
TcCLB.506345.70	0.0593796	uORFno
TcCLB.510373.20	0.564901	uORFno
TcCLB.506925.140	0.0664613	uORFno
TcCLB.503745.25	0.649307	uORFno
TcCLB.510285.90	0.0505405	uORFno
TcCLB.507477.20	0.101544	uORFno
TcCLB.503447.60	0.0632834	uORFno
TcCLB.507105.132	0.0948295	uORFno
TcCLB.507859.70	0.261254	uORFno
TcCLB.509959.198	0.0226976	uORFno
TcCLB.510513.20	0.0708586	uORFno
TcCLB.506683.100	0.1464	uORFno
TcCLB.508325.310	0.126762	uORFno
TcCLB.503981.60	0.0465025	uORFno
TcCLB.507883.100	0.100456	uORFno
TcCLB.510295.15	0.445058	uORFno
TcCLB.511545.90	0.284235	uORFno
TcCLB.510531.100	0.0645622	uORFno
TcCLB.509669.100	0.113284	uORFno
TcCLB.505945.69	0.702819	uORFno
TcCLB.504057.170	0.0215134	uORFno
TcCLB.506755.170	0.172635	uORFno
TcCLB.506465.14	0.0435022	uORFno
TcCLB.507479.29	0.209271	uORFno
TcCLB.508777.210	1	uORFno
TcCLB.506543.10	0.0100196	uORFno
TcCLB.508163.150	0.283614	uORFno
TcCLB.506047.13	0.12664	uORFno
TcCLB.511421.217	0.0304829	uORFno
TcCLB.509149.30	0.162863	uORFno
TcCLB.508135.20	0.0895838	uORFno
TcCLB.507009.10	0.638171	uORFno
TcCLB.503531.30	0.0922872	uORFno
TcCLB.509499.38	0.0776505	uORFno
TcCLB.510105.90	0.0847614	uORFno
TcCLB.510149.110	0.0852476	uORFno
TcCLB.503531.10	0.137803	uORFno
TcCLB.503811.40	0.166713	uORFno
TcCLB.506885.80	0.0469725	uORFno
TcCLB.511527.20	0.041081	uORFno
TcCLB.503959.40	0.0400713	uORFno
TcCLB.510877.140	0.108006	uORFno
TcCLB.510719.130	0.190564	uORFno
TcCLB.506811.30	0.250012	uORFno
TcCLB.506755.70	0.0435669	uORFno
TcCLB.508777.70	0.0530016	uORFno
TcCLB.510601.40	0.261258	uORFno
TcCLB.511875.25	0.649768	uORFno
TcCLB.504149.201	0.110426	uORFno
TcCLB.507875.20	0.511076	uORFno
TcCLB.511693.30	0.286457	uORFno
TcCLB.507641.239	0.0523063	uORFno
TcCLB.509233.140	0.108915	uORFno
TcCLB.507673.40	0.0229238	uORFno
TcCLB.503881.30	0.261518	uORFno
TcCLB.503525.10	0.0348861	uORFno
TcCLB.507625.60	0.529495	uORFno
TcCLB.504057.11	0.0758595	uORFno
TcCLB.509769.70	0.034713	uORFno
TcCLB.510165.30	0.13682	uORFno
TcCLB.506605.170	0.590127	uORFno
TcCLB.510123.60	0.23008	uORFno
TcCLB.510879.229	0.910012	uORFno
TcCLB.506885.416	0.0583952	uORFno
TcCLB.510565.40	0.0553528	uORFno
TcCLB.507881.10	0.0146362	uORFno
TcCLB.510307.94	0.0255376	uORFno
TcCLB.506825.20	0.0669582	uORFno
TcCLB.507629.20	0.225189	uORFno
TcCLB.509965.270	0.0598272	uORFno
TcCLB.504099.26	0.0219393	uORFno
TcCLB.506755.10	0.084034	uORFno
TcCLB.506965.110	0.469754	uORFno
TcCLB.509979.281	2.42913	uORFno
TcCLB.504011.70	0.0651912	uORFno
TcCLB.507091.150	0.0990062	uORFno
TcCLB.503989.20	0.0918124	uORFno
TcCLB.506127.100	0.0802768	uORFno
TcCLB.466823.20	0.257611	uORFno
TcCLB.506739.209	0.0752523	uORFno
TcCLB.506865.20	0.0268641	uORFno
TcCLB.503801.60	0.150575	uORFno
TcCLB.428999.20	0.145222	uORFno
TcCLB.510759.190	0.0586494	uORFno
TcCLB.505943.50	0.0808016	uORFno
TcCLB.507011.160	0.0288068	uORFno
TcCLB.511313.20	0.126959	uORFno
TcCLB.470169.9	0.0245607	uORFno
TcCLB.509967.50	0.0801342	uORFno
TcCLB.506147.40	0.0920205	uORFno
TcCLB.503579.130	0.0509539	uORFno
TcCLB.505365.80	0.214273	uORFno
TcCLB.506529.230	0.102622	uORFno
TcCLB.511587.10	0.91313	uORFno
TcCLB.508539.71	0.272701	uORFno
TcCLB.503425.10	0.0514571	uORFo
TcCLB.507485.120	0.0527424	uORFo
TcCLB.511421.210	0.0753767	uORFo
TcCLB.506945.150	0.0651993	uORFo
TcCLB.503959.20	0.0447525	uORFo
TcCLB.511417.30	0.0219068	uORFo
TcCLB.510963.10	0.029016	uORFo
TcCLB.510025.80	0.186252	uORFo
TcCLB.507257.140	0.0409242	uORFo
TcCLB.506251.40	0.0793945	uORFo
TcCLB.511741.10	0.0241638	uORFo
TcCLB.506563.130	0.00524057	uORFo
TcCLB.504159.30	0.023859	uORFo
TcCLB.511625.74	0.0424673	uORFo
TcCLB.503989.30	0.0320998	uORFo
TcCLB.507689.25	0.105794	uORFo
TcCLB.511211.200	0.14842	uORFo
TcCLB.509167.50	0.0664026	uORFo
TcCLB.504163.100	0.0629905	uORFo
TcCLB.511001.50	0.0141361	uORFo
TcCLB.506525.45	0.0506384	uORFo
TcCLB.508387.90	0.972792	uORFo
TcCLB.511143.19	0.0990673	uORFo
TcCLB.510767.30	0.146901	uORFo
TcCLB.511577.70	0.0927373	uORFo
TcCLB.506369.60	0.0550881	uORFo
TcCLB.506401.24	0.0260719	uORFo
TcCLB.506265.50	0.0407862	uORFo
TcCLB.510229.20	0.0311395	uORFo
TcCLB.508241.30	0.1069	uORFo
TcCLB.508147.75	0.489427	uORFo
TcCLB.509965.210	0.132613	uORFo
TcCLB.503527.60	0.0653563	uORFo
TcCLB.506637.80	0.109627	uORFo
TcCLB.510055.130	0.240475	uORFo
TcCLB.508549.30	0.200176	uORFo
TcCLB.509599.120	0.0393517	uORFo
TcCLB.504867.120	0.139155	uORFo
TcCLB.509157.40	0.0435163	uORFo
TcCLB.507089.90	0.177697	uORFo
TcCLB.504229.30	0.15451	uORFo
TcCLB.506529.200	0.1754	uORFo
TcCLB.507009.40	0.0703705	uORFo
TcCLB.509767.160	0.0184898	uORFo
TcCLB.506945.310	0.0367609	uORFo
TcCLB.508277.40	0.0828001	uORFo
TcCLB.503883.10	0.937265	uORFo
TcCLB.509769.4	0.108333	uORFo
TcCLB.510373.50	0.436709	uORFo
TcCLB.511215.100	0.25493	uORFo
TcCLB.508179.40	0.0767027	uORFo
TcCLB.507009.110	0.07758	uORFo
TcCLB.509951.30	0.0625212	uORFo
TcCLB.506591.120	0.047877	uORFo
TcCLB.510997.20	0.0885885	uORFo
TcCLB.506203.25	0.114812	uORFo
TcCLB.505073.10	1.42631	uORFo
TcCLB.509809.30	0.0715558	uORFo
TcCLB.504047.50	0.3832	uORFo
TcCLB.504039.210	0.677656	uORFo
TcCLB.510763.70	0.0586411	uORFo
TcCLB.509265.50	0.0137037	uORFo
TcCLB.503887.30	0.111003	uORFo
TcCLB.508723.90	0.0803076	uORFo
TcCLB.506213.20	0.0508033	uORFo
TcCLB.504239.380	0.311202	uORFo
TcCLB.511001.110	0.0742158	uORFo
TcCLB.511751.180	0.0620193	uORFo
TcCLB.507939.30	0.076833	uORFo
TcCLB.508239.40	0.0594926	uORFo
TcCLB.508089.40	0.0477607	uORFo
TcCLB.510325.45	0.0930497	uORFo
TcCLB.507011.10	0.0692452	uORFo
TcCLB.506947.70	0.164977	uORFo
TcCLB.504557.60	0.129996	uORFo
TcCLB.511109.120	0.101861	uORFo
TcCLB.511075.30	0.0569926	uORFo
TcCLB.511911.71	0.154921	uORFo
TcCLB.506685.10	0.0563032	uORFo
TcCLB.504149.80	0.0858587	uORFo
TcCLB.510159.19	0.0900903	uORFo
TcCLB.511445.140	0.0905697	uORFo
TcCLB.505229.5	0.274291	uORFo
TcCLB.506941.238	0.128347	uORFo
TcCLB.506743.130	0.228272	uORFo
TcCLB.486465.9	0.575236	uORFo
TcCLB.506925.80	0.0320017	uORFo
TcCLB.510371.40	0.259293	uORFo
TcCLB.510603.140	0.140563	uORFo
TcCLB.503489.30	0.0370202	uORFo
TcCLB.507959.290	0.784882	uORFo
TcCLB.506801.129	0.114928	uORFo
TcCLB.508465.20	0.072637	uORFo
TcCLB.506773.100	0.0417025	uORFo
TcCLB.503829.10	0.0702676	uORFo
TcCLB.506925.220	0.0677488	uORFo
TcCLB.506759.10	0.724355	uORFo
TcCLB.507873.50	0.0407837	uORFo
TcCLB.509583.19	0.335451	uORFo
TcCLB.503671.20	0.111109	uORFo
TcCLB.506401.140	0.0958416	uORFo
TcCLB.505977.13	0.102907	uORFo
TcCLB.511545.60	0.16928	uORFo
TcCLB.506929.20	0.0456896	uORFo
TcCLB.506941.100	0.078014	uORFo
TcCLB.503405.10	0.482043	uORFo
TcCLB.507213.20	0.0622395	uORFo
TcCLB.509837.40	0.0691848	uORFo
TcCLB.507809.100	0.437222	uORFo
TcCLB.507927.90	0.0412229	uORFo
TcCLB.507257.120	0.0652766	uORFo
TcCLB.511173.410	0.556619	uORFo/uORFno
TcCLB.506529.550	0.802311	uORFo/uORFno
TcCLB.506735.10	0.139345	uORFo/uORFno
TcCLB.506961.104	0.0290589	uORFo/uORFno
TcCLB.511597.25	0.0456511	uORFo/uORFno
TcCLB.504239.230	1	uORFo/uORFno
TcCLB.508369.40	0.41283	uORFo/uORFno
TcCLB.506759.230	0.0784773	uORFo/uORFno
TcCLB.507831.30	0.110682	uORFo/uORFno
TcCLB.507811.90	0.0807627	uORFo/uORFno
TcCLB.507163.60	0.212326	uORFo/uORFno
TcCLB.509455.70	0.0975844	uORFo/uORFno
TcCLB.510309.20	0.388659	uORFo/uORFno
TcCLB.510879.160	0.0790935	uORFo/uORFno
TcCLB.510591.20	0.207835	uORFo/uORFno
TcCLB.509807.29	0.0453421	uORFo/uORFno
TcCLB.510721.21	0.0521091	uORFo/uORFno
TcCLB.503811.70	0.0916435	uORFo/uORFno
TcCLB.509697.39	1	uORFo/uORFno
TcCLB.506251.120	0.0305991	uORFo/uORFno
TcCLB.510027.20	0.0419708	uORFo/uORFno
TcCLB.511587.39	0.105856	uORFo/uORFno
TcCLB.506405.100	0.0422111	uORFo/uORFno
TcCLB.510595.30	0.152365	uORFo/uORFno
TcCLB.507091.4	0.0260586	uORFo/uORFno
TcCLB.506779.60	0.0543393	uORFo/uORFno
TcCLB.509599.100	0.0270738	uORFo/uORFno
TcCLB.510517.100	0.245204	uORFo/uORFno
TcCLB.507875.50	0.0833242	uORFo/uORFno
TcCLB.511127.360	0.087466	uORFo/uORFno
TcCLB.509203.60	0.0378694	uORFo/uORFno
TcCLB.511575.90	0.222421	uORFo/uORFno
TcCLB.506287.200	0.0988274	uORFo/uORFno
TcCLB.511537.21	0.0613228	uORFo/uORFno
TcCLB.507817.9	0.730347	uORFo/uORFno
TcCLB.507669.90	0.0556321	uORFo/uORFno
TcCLB.510755.129	0.369635	uORFo/uORFno
TcCLB.510293.60	0.044255	uORFo/uORFno
TcCLB.454787.20	0.135301	uORFo/uORFno
TcCLB.508121.70	0.539048	uORFo/uORFno
TcCLB.507993.340	0.00432304	uORFo/uORFno
TcCLB.506243.110	0.04815	uORFo/uORFno
TcCLB.509957.20	0.0741689	uORFo/uORFno
TcCLB.504229.70	0.987808	uORFo/uORFno
TcCLB.507485.140	0.0609095	uORFo/uORFno
TcCLB.511753.90	0.118379	uORFo/uORFno
TcCLB.510743.120	0.153665	uORFo/uORFno
TcCLB.511745.40	0.0549535	uORFo/uORFno
TcCLB.508347.50	0.139228	uORFo/uORFno
TcCLB.506529.490	0.0541999	uORFo/uORFno
TcCLB.507859.46	1	uORFo/uORFno
TcCLB.511311.70	0.197121	uORFo/uORFno
TcCLB.506661.90	0.105249	uORFo/uORFno
TcCLB.506367.50	0.0946277	uORFo/uORFno
TcCLB.508687.66	1	uORFo/uORFno
TcCLB.506501.90	0.630155	uORFo/uORFno
TcCLB.511621.130	0.196487	uORFo/uORFno
TcCLB.503955.30	0.0270187	uORFo/uORFno
TcCLB.504057.80	0.0394599	uORFo/uORFno
TcCLB.511545.150	0.0972485	uORFo/uORFno
TcCLB.511353.20	0.211861	uORFo/uORFno
TcCLB.503613.10	0.083516	uORFo/uORFno
TcCLB.504229.37	0.0841117	uORFo/uORFno
TcCLB.510595.49	0.178349	uORFo/uORFno
TcCLB.509667.31	0.169043	uORFo/uORFno
TcCLB.504117.9	0.247362	uORFo/uORFno
TcCLB.511055.50	0.192509	uORFo/uORFno
TcCLB.508777.220	1	uORFo/uORFno
TcCLB.508047.25	0.35936	uORFo/uORFno
TcCLB.509231.30	0.370259	uORFo/uORFno
TcCLB.506695.7	0.0425955	uORFo/uORFno
TcCLB.507993.110	0.0919752	uORFo/uORFno
TcCLB.508081.60	0.480567	uORFo/uORFno
TcCLB.511401.24	0.101884	uORFo/uORFno
TcCLB.507121.40	0.100419	uORFo/uORFno
TcCLB.509953.9	0.383895	uORFo/uORFno
TcCLB.511129.54	0.440648	uORFo/uORFno
TcCLB.511181.70	0.496117	uORFo/uORFno
TcCLB.511533.10	0.0500485	uORFo/uORFno
TcCLB.507179.14	0.359219	uORFo/uORFno
TcCLB.507611.210	0.91313	uORFo/uORFno
TcCLB.508207.230	0.10828	uORFo/uORFno
TcCLB.507011.120	0.053282	uORFo/uORFno
TcCLB.507089.154	0.109623	uORFo/uORFno
TcCLB.504005.29	0.166932	uORFo/uORFno
TcCLB.511109.90	0.0687739	uORFo/uORFno
TcCLB.506375.70	0.236832	uORFo/uORFno
TcCLB.506737.81	0.548121	uORFo/uORFno
TcCLB.509201.20	0.185538	uORFo/uORFno
TcCLB.507875.60	0.048007	uORFo/uORFno
TcCLB.507757.26	0.418241	uORFo/uORFno
TcCLB.506895.40	0.378003	uORFo/uORFno
TcCLB.503613.40	0.116949	uORFo/uORFno
TcCLB.511361.4	0.222276	uORFo/uORFno
TcCLB.507757.10	0.0157324	uORFo/uORFno
TcCLB.506227.140	0.282799	uORFo/uORFno
TcCLB.510811.10	0.282351	uORFo/uORFno
TcCLB.507953.190	0.355991	uORFo/uORFno
TcCLB.506699.10	0.11854	uORFo/uORFno
TcCLB.508903.90	0.440281	uORFo/uORFno
TcCLB.506211.60	1.62701	uORFo/uORFno
TcCLB.511445.30	0.0585122	uORFo/uORFno
TcCLB.507035.70	0.0599162	uORFo/uORFno
TcCLB.507485.159	0.0723664	uORFo/uORFno
TcCLB.504239.270	0.307311	uORFo/uORFno
TcCLB.511201.19	0.0566057	uORFo/uORFno
TcCLB.506683.140	0.127997	uORFo/uORFno
TcCLB.506637.110	0.0641714	uORFo/uORFno
TcCLB.509543.10	0.195882	uORFo/uORFno
TcCLB.507817.18	0.77247	uORFo/uORFno
TcCLB.506633.80	0.125758	uORFo/uORFno
TcCLB.411427.49	0.372032	uORFo/uORFno
TcCLB.510279.240	0.724355	uORFo/uORFno
TcCLB.507711.80	0.0794108	uORFo/uORFno
TcCLB.510911.40	0.0422818	uORFo/uORFno
TcCLB.507037.70	0.135022	uORFo/uORFno
TcCLB.511587.33	0.0391335	uORFo/uORFno
TcCLB.510747.18	0.321576	uORFo/uORFno
TcCLB.506797.60	0.247288	uORFo/uORFno
TcCLB.506591.81	0.055988	uORFo/uORFno
TcCLB.508781.10	0.325106	uORFo/uORFno
TcCLB.510323.10	0.0745228	uORFo/uORFno
TcCLB.508787.20	0.0963319	uORFo/uORFno
TcCLB.511873.20	0.0640776	uORFo/uORFno
TcCLB.511613.70	0.00782631	uORFo/uORFno
TcCLB.508805.80	0.171892	uORFo/uORFno
TcCLB.507859.31	0.584228	uORFo/uORFno
TcCLB.503619.25	0.0926895	uORFo/uORFno
TcCLB.504149.150	0.0270758	uORFo/uORFno
TcCLB.510285.40	0.0477335	uORFo/uORFno
TcCLB.509127.97	0.0289833	uORFo/uORFno
TcCLB.508125.40	0.665773	uORFo/uORFno
TcCLB.510231.20	0.072533	uORFo/uORFno
TcCLB.509449.5	0.171539	uORFo/uORFno
TcCLB.510021.60	0.0826806	uORFo/uORFno
TcCLB.508181.40	0.0819016	uORFo/uORFno
TcCLB.510877.90	0.0726752	uORFo/uORFno
TcCLB.507873.30	0.0603567	uORFo/uORFno
TcCLB.511585.220	0.0733054	uORFo/uORFno
TcCLB.503903.30	0.111728	uORFo/uORFno
TcCLB.504765.15	0.0189347	uORFo/uORFno
TcCLB.509967.80	0.0703812	uORFo/uORFno
TcCLB.506597.51	0.132234	uORFo/uORFno
TcCLB.510015.10	1	uORFo/uORFno
TcCLB.507277.20	0.583095	uORFo/uORFno
TcCLB.508081.20	0.118445	uORFo/uORFno
TcCLB.511337.10	0.0577457	uORFo/uORFno
TcCLB.506859.240	0.571583	uORFo/uORFno
TcCLB.507641.104	0.0904676	uORFo/uORFno
TcCLB.511603.480	0.545388	uORFo/uORFno
TcCLB.508227.10	0.154033	uORFo/uORFno
TcCLB.506211.220	0.157161	uORFo/uORFno
TcCLB.506221.120	0.143239	uORFo/uORFno
TcCLB.506801.70	0.0962181	uORFo/uORFno
TcCLB.511189.70	0.284327	uORFo/uORFno
TcCLB.511395.60	0.12326	uORFo/uORFno
TcCLB.507275.61	0.0830322	uORFo/uORFno
TcCLB.507739.59	0.046954	uORFo/uORFno
TcCLB.506715.10	0.0431623	uORFo/uORFno
TcCLB.507011.70	0.0933277	uORFo/uORFno
TcCLB.511577.86	0.057218	uORFo/uORFno
TcCLB.508387.100	0.242203	uORFo/uORFno
TcCLB.503671.30	0.094045	uORFo/uORFno
TcCLB.511469.110	0.750412	uORFo/uORFno
TcCLB.508143.65	0.627086	uORFo/uORFno
TcCLB.510283.90	0.0585235	uORFo/uORFno
TcCLB.509777.40	0.0163935	uORFo/uORFno
TcCLB.511131.80	1.17691	uORFo/uORFno
TcCLB.506495.6	0.0629995	uORFo/uORFno
TcCLB.505989.78	0.0239016	uORFo/uORFno
TcCLB.511585.30	0.0450471	uORFo/uORFno
TcCLB.509455.40	0.0811378	uORFo/uORFno
TcCLB.508515.40	0.0485807	uORFo/uORFno
TcCLB.510123.70	0.103343	uORFo/uORFno
TcCLB.507735.69	0.114961	uORFo/uORFno
TcCLB.508465.40	0.0913366	uORFo/uORFno
TcCLB.508207.80	0.0886868	uORFo/uORFno
TcCLB.508387.120	0.0885403	uORFo/uORFno
TcCLB.508081.80	0.207397	uORFo/uORFno
TcCLB.507611.120	0.042399	uORFo/uORFno
TcCLB.507953.80	0.274414	uORFo/uORFno
TcCLB.508583.10	0.227056	uORFo/uORFno
TcCLB.506649.110	0.165975	uORFo/uORFno
TcCLB.507975.70	0.0997912	uORFo/uORFno
TcCLB.508609.20	0.0637326	uORFo/uORFno
TcCLB.503755.54	0.268239	uORFo/uORFno
TcCLB.508557.29	0.117199	uORFo/uORFno
TcCLB.508163.240	0.237967	uORFo/uORFno
TcCLB.430539.10	0.112	uORFo/uORFno
TcCLB.509599.130	0.316962	uORFo/uORFno
TcCLB.510525.60	0.106379	uORFo/uORFno
TcCLB.508943.4	0.084433	uORFo/uORFno
TcCLB.508121.43	0.926307	uORFo/uORFno
TcCLB.510025.60	0.105403	uORFo/uORFno
TcCLB.508307.134	0.101893	uORFo/uORFno
TcCLB.506931.64	0.0462309	uORFo/uORFno
TcCLB.507925.60	0.0681511	uORFo/uORFno
TcCLB.511407.30	0.163506	uORFo/uORFno
TcCLB.510373.110	0.516039	uORFo/uORFno
TcCLB.506499.100	0.337696	uORFo/uORFno
TcCLB.509921.51	0.57151	uORFo/uORFno
TcCLB.506529.370	0.117422	uORFo/uORFno
TcCLB.504033.190	0.0475765	uORFo/uORFno
TcCLB.511871.70	0.094901	uORFo/uORFno
TcCLB.509153.130	0.265552	uORFo/uORFno
TcCLB.503899.139	0.0311359	uORFo/uORFno
TcCLB.509895.30	0.0531592	uORFo/uORFno
TcCLB.506289.60	0.178582	uORFo/uORFno
TcCLB.506243.10	0.425083	uORFo/uORFno
TcCLB.506929.54	0.0276338	uORFo/uORFno
TcCLB.511315.56	0.0896106	uORFo/uORFno
TcCLB.507527.40	0.113317	uORFo/uORFno
TcCLB.508381.20	0.0371905	uORFo/uORFno
TcCLB.504219.50	0.571153	uORFo/uORFno
TcCLB.509537.30	0.0745295	uORFo/uORFno
TcCLB.504103.50	0.112284	uORFo/uORFno
TcCLB.506401.350	0.11161	uORFo/uORFno
TcCLB.507011.240	0.0624861	uORFo/uORFno
TcCLB.510431.190	0.323745	uORFo/uORFno
TcCLB.507957.210	0.136498	uORFo/uORFno
TcCLB.510349.80	0.0937752	uORFo/uORFno
TcCLB.503767.20	1.81619	uORFo/uORFno
TcCLB.510013.320	0.833741	uORFo/uORFno
TcCLB.508385.40	0.108132	uORFo/uORFno
TcCLB.510347.10	0.0794316	uORFo/uORFno
TcCLB.507237.110	0.0325784	uORFo/uORFno
TcCLB.505931.40	0.0108682	uORFo/uORFno
TcCLB.507083.30	0.331908	uORFo/uORFno
TcCLB.509667.20	0.0724312	uORFo/uORFno
TcCLB.509921.40	0.0655634	uORFo/uORFno
TcCLB.506375.20	0.204563	uORFo/uORFno
TcCLB.508241.149	0.879661	uORFo/uORFno
TcCLB.509007.99	0.39979	uORFo/uORFno
TcCLB.506529.340	0.0678327	uORFo/uORFno
TcCLB.509977.90	0.355576	uORFo/uORFno
TcCLB.506499.180	0.193027	uORFo/uORFno
TcCLB.503653.90	0.0398695	uORFo/uORFno
TcCLB.506369.70	28.9427	uORFo/uORFno
TcCLB.506513.150	0.0689611	uORFo/uORFno
TcCLB.507941.30	0.079807	uORFo/uORFno
TcCLB.503953.40	0.118212	uORFo/uORFno
TcCLB.506635.120	0.0654498	uORFo/uORFno
TcCLB.511875.50	0.288211	uORFo/uORFno
TcCLB.503419.20	0.100593	uORFo/uORFno
TcCLB.511471.150	0.0228148	uORFo/uORFno
TcCLB.510861.50	0.150079	uORFo/uORFno
TcCLB.508277.280	0.0297417	uORFo/uORFno
TcCLB.506925.170	0.829234	uORFo/uORFno
TcCLB.503955.55	0.164972	uORFo/uORFno
TcCLB.509965.360	0.0620553	uORFo/uORFno
TcCLB.507099.80	0.180616	uORFo/uORFno
TcCLB.508075.50	0.219724	uORFo/uORFno
TcCLB.506519.40	0.160766	uORFo/uORFno
TcCLB.510287.50	0.0500811	uORFo/uORFno
TcCLB.508671.20	0.495916	uORFo/uORFno
TcCLB.503419.40	0.0409116	uORFo/uORFno
TcCLB.509871.39	0.126452	uORFo/uORFno
TcCLB.511051.10	1.59019	uORFo/uORFno
TcCLB.510279.30	0.0564804	uORFo/uORFno
TcCLB.507953.20	0.431618	uORFo/uORFno
TcCLB.504153.270	0.162949	uORFo/uORFno
TcCLB.506529.425	0.168479	uORFo/uORFno
TcCLB.507107.30	0.812812	uORFo/uORFno
TcCLB.506223.30	0.107136	uORFo/uORFno
TcCLB.507105.100	0.200307	uORFo/uORFno
TcCLB.506603.43	0.11342	uORFo/uORFno
TcCLB.506179.50	0.0841941	uORFo/uORFno
TcCLB.508989.120	0.0302768	uORFo/uORFno
TcCLB.506733.40	0.0928837	uORFo/uORFno
TcCLB.504159.100	0.0670601	uORFo/uORFno
TcCLB.507529.30	0.113631	uORFo/uORFno
TcCLB.503689.20	0.0740076	uORFo/uORFno
TcCLB.507011.140	0.100494	uORFo/uORFno
TcCLB.510287.20	0.0809606	uORFo/uORFno
TcCLB.504769.150	0.301147	uORFo/uORFno
TcCLB.506285.80	0.333725	uORFo/uORFno
TcCLB.507163.20	0.324161	uORFo/uORFno
TcCLB.506289.30	0.268075	uORFo/uORFno
TcCLB.507093.170	0.269398	uORFo/uORFno
TcCLB.506227.50	0.0970837	uORFo/uORFno
TcCLB.504153.250	0.125391	uORFo/uORFno
TcCLB.503493.20	0.106529	uORFo/uORFno
TcCLB.511737.80	0.0579686	uORFo/uORFno
TcCLB.509081.10	0.219129	uORFo/uORFno
TcCLB.508321.50	0.0945516	uORFo/uORFno
TcCLB.442383.19	0.0839465	uORFo/uORFno
TcCLB.422319.10	0.139259	uORFo/uORFno
TcCLB.506603.29	0.0627846	uORFo/uORFno
TcCLB.507925.30	0.128997	uORFo/uORFno
TcCLB.510307.200	0.040079	uORFo/uORFno
TcCLB.503643.10	0.127519	uORFo/uORFno
TcCLB.506599.320	0.0821183	uORFo/uORFno
TcCLB.511049.30	0.0767008	uORFo/uORFno
TcCLB.503667.20	0.08036	uORFo/uORFno
TcCLB.510719.200	0.047956	uORFo/uORFno
TcCLB.506857.80	0.182242	uORFo/uORFno
TcCLB.510381.5	0.0975864	uORFo/uORFno
TcCLB.506759.130	0.0506987	extended
TcCLB.511369.10	1.71728	extended
TcCLB.507485.120	0.0527424	extended
TcCLB.507467.20	1.32991	extended
TcCLB.510307.191	0.0991791	extended
TcCLB.510091.40	0.076167	extended
TcCLB.507805.30	0.722792	extended
TcCLB.506945.40	0.0806253	extended
TcCLB.506563.130	0.00524057	extended
TcCLB.508771.20	0.471679	extended
TcCLB.506693.30	0.0967306	extended
TcCLB.506743.200	0.212382	extended
TcCLB.507689.25	0.105794	extended
TcCLB.510759.40	0.178547	extended
TcCLB.506659.20	0.134466	extended
TcCLB.510515.80	0.0999049	extended
TcCLB.510025.165	0.0332388	extended
TcCLB.508387.90	0.972792	extended
TcCLB.506369.30	0.0217375	extended
TcCLB.506531.9	0.074988	extended
TcCLB.511441.20	3.5037	extended
TcCLB.510289.60	0.0713482	extended
TcCLB.508147.75	0.489427	extended
TcCLB.508515.110	0.151276	extended
TcCLB.509965.210	0.132613	extended
TcCLB.507041.100	0.0819451	extended
TcCLB.506759.150	0.206039	extended
TcCLB.508385.60	0.574208	extended
TcCLB.510055.130	0.240475	extended
TcCLB.509735.150	0.758893	extended
TcCLB.509965.310	0.0403478	extended
TcCLB.503883.10	0.937265	extended
TcCLB.508207.90	0.147306	extended
TcCLB.507603.260	2.50335	extended
TcCLB.506729.9	0.286514	extended
TcCLB.504047.50	0.3832	extended
TcCLB.509735.70	1.05321	extended
TcCLB.508647.250	0.131088	extended
TcCLB.503887.30	0.111003	extended
TcCLB.503989.60	0.181175	extended
TcCLB.509769.90	0.0952946	extended
TcCLB.511751.180	0.0620193	extended
TcCLB.507939.30	0.076833	extended
TcCLB.503479.20	0.09457	extended
TcCLB.511571.40	0.438837	extended
TcCLB.506885.50	0.0600437	extended
TcCLB.511593.51	0.515841	extended
TcCLB.486465.9	0.575236	extended
TcCLB.511747.14	0.0283867	extended
TcCLB.511421.200	0.642568	extended
TcCLB.506183.70	0.181389	extended
TcCLB.507809.100	0.437222	extended
TcCLB.503453.100	0.470937	non-repressive
TcCLB.506825.90	0.178334	non-repressive
TcCLB.509967.160	0.0614269	non-repressive
TcCLB.506925.10	0.0781539	non-repressive
TcCLB.511871.100	0.155052	non-repressive
TcCLB.510101.140	1.08618	non-repressive
TcCLB.510089.110	0.475964	non-repressive
TcCLB.503971.30	0.0499715	non-repressive
TcCLB.510027.10	0.290342	non-repressive
TcCLB.508989.90	0.566727	non-repressive
TcCLB.506483.60	0.0490345	non-repressive
TcCLB.510289.40	0.0942413	non-repressive
TcCLB.509805.230	0.1708	non-repressive
TcCLB.503899.50	0.0727526	non-repressive
TcCLB.506167.9	0.15562	non-repressive
TcCLB.506825.200	0.759251	non-repressive
TcCLB.507809.140	0.0117627	non-repressive
TcCLB.511571.20	0.75033	non-repressive
TcCLB.506401.130	0.252785	non-repressive
TcCLB.510163.10	0.074938	non-repressive
TcCLB.508375.30	0.146056	non-repressive
TcCLB.506513.180	0.239631	non-repressive
TcCLB.511619.5	0.354552	non-repressive
TcCLB.511753.60	0.306285	non-repressive
TcCLB.503841.20	0.105911	non-repressive
TcCLB.507467.94	0.0990256	non-repressive
TcCLB.511423.160	0.306571	non-repressive
TcCLB.511351.30	0.0779244	non-repressive
TcCLB.508181.30	0.0669061	non-repressive
TcCLB.506401.230	0.240261	non-repressive
TcCLB.503419.54	0.0561463	non-repressive
TcCLB.511751.22	0.136389	non-repressive
TcCLB.504867.20	0.170661	non-repressive
TcCLB.510525.40	0.134681	non-repressive
TcCLB.504137.90	0.0980761	non-repressive
TcCLB.508357.100	0.135991	non-repressive
TcCLB.504103.30	0.133265	non-repressive
TcCLB.508779.70	0.0711743	non-repressive
TcCLB.511047.40	0.959409	non-repressive
TcCLB.509883.9	0.529789	non-repressive
TcCLB.510241.5	0.0622622	non-repressive
TcCLB.506401.330	0.10921	non-repressive
TcCLB.511431.60	0.125075	non-repressive
TcCLB.503683.11	1.99212	non-repressive
TcCLB.510517.40	0.309484	non-repressive
TcCLB.507547.90	0.350166	non-repressive
TcCLB.507975.40	0.492672	non-repressive
TcCLB.509595.30	0.0433676	non-repressive
TcCLB.508555.20	0.186355	non-repressive
TcCLB.508777.130	0.0917255	non-repressive
TcCLB.503899.80	0.238861	non-repressive
TcCLB.509805.80	0.237354	non-repressive
TcCLB.511439.90	0.0352205	non-repressive
TcCLB.510241.100	0.167457	non-repressive
TcCLB.506167.40	0.212547	non-repressive
TcCLB.504137.70	0.102717	non-repressive
TcCLB.506797.80	0.265587	non-repressive
TcCLB.510753.9	0.230687	non-repressive
TcCLB.510911.50	0.0570213	non-repressive
TcCLB.509073.40	0.190757	non-repressive
TcCLB.508241.104	0.0477157	non-repressive
TcCLB.504147.160	0.194099	non-repressive
TcCLB.511585.130	0.105031	non-repressive
TcCLB.511211.235	0.131771	non-repressive
TcCLB.458015.10	0.233635	non-repressive
TcCLB.508973.50	0.50285	non-repressive
TcCLB.511109.30	0.219044	non-repressive
TcCLB.507993.30	0.141458	non-repressive
TcCLB.506633.109	0.130736	non-repressive
TcCLB.510351.140	0.0748796	non-repressive
TcCLB.510255.20	0.102945	non-repressive
TcCLB.509393.50	0.397271	non-repressive
TcCLB.508719.50	0.073185	non-repressive
TcCLB.511181.50	1.11022	non-repressive
TcCLB.509499.14	0.0980656	non-repressive
TcCLB.507445.9	0.301717	non-repressive
TcCLB.511127.220	0.340786	non-repressive
TcCLB.510719.310	0.221848	non-repressive
TcCLB.508209.20	0.0544636	non-repressive
TcCLB.510861.40	0.10813	non-repressive
TcCLB.511867.10	0.403659	non-repressive
TcCLB.506637.40	0.178367	non-repressive
TcCLB.510103.24	0.0822919	non-repressive
TcCLB.504133.15	2.15508	non-repressive
TcCLB.508241.100	0.117465	non-repressive
TcCLB.504625.80	0.160221	non-repressive
TcCLB.508569.10	4.85032	non-repressive
TcCLB.511407.70	0.165498	non-repressive
TcCLB.506147.160	0.134504	non-repressive
TcCLB.509819.30	0.10659	non-repressive
TcCLB.508207.180	0.203327	non-repressive
TcCLB.511211.100	0.127291	non-repressive
TcCLB.509167.110	0.492205	non-repressive
TcCLB.511407.10	0.190733	non-repressive
TcCLB.503627.20	0.100547	non-repressive
TcCLB.511739.20	0.184088	non-repressive
TcCLB.508325.150	0.0734319	non-repressive
TcCLB.511751.200	0.28525	non-repressive
TcCLB.511467.10	0.225288	non-repressive
TcCLB.503529.10	0.224281	non-repressive
TcCLB.506127.9	0.278381	non-repressive
TcCLB.508647.270	0.264247	non-repressive
TcCLB.507485.90	0.217029	non-repressive
TcCLB.510101.270	0.192143	non-repressive
TcCLB.507483.60	0.394317	non-repressive
TcCLB.509703.10	0.237501	non-repressive
TcCLB.511559.34	0.179034	non-repressive
TcCLB.509099.30	0.190371	non-repressive
TcCLB.510291.20	0.0834443	non-repressive
TcCLB.510311.40	0.14219	non-repressive
TcCLB.506801.80	0.701735	non-repressive
TcCLB.447255.20	0.123389	non-repressive
TcCLB.511585.210	0.0673371	non-repressive
TcCLB.507811.60	0.510082	non-repressive
TcCLB.503897.140	0.0948425	non-repressive
TcCLB.503571.19	0.219353	non-repressive
TcCLB.507709.80	0.111513	non-repressive
TcCLB.511585.125	0.110331	non-repressive
TcCLB.511531.9	0.366623	non-repressive
TcCLB.509589.50	0.6427	non-repressive
TcCLB.511001.60	0.339316	non-repressive
TcCLB.510879.210	0.138559	non-repressive
TcCLB.511439.50	0.146125	non-repressive
TcCLB.508675.9	0.330566	non-repressive
TcCLB.427355.10	0.420702	non-repressive
TcCLB.508973.69	0.30278	non-repressive
TcCLB.511071.130	0.378668	non-repressive
TcCLB.508205.20	0.233322	non-repressive
TcCLB.507257.170	0.20726	non-repressive
TcCLB.510533.160	0.273325	non-repressive
TcCLB.503885.60	0.0615982	non-repressive
TcCLB.506363.120	0.0334751	non-repressive
TcCLB.511627.150	0.0319726	non-repressive
TcCLB.510149.9	0.164101	non-repressive
TcCLB.506693.7	0.0888849	non-repressive
TcCLB.506287.140	0.267411	non-repressive
TcCLB.510773.20	0.970625	non-repressive
TcCLB.509767.110	0.109359	non-repressive
TcCLB.510091.14	0.215795	non-repressive
TcCLB.506925.64	0.0369139	non-repressive
TcCLB.510747.130	0.0993429	non-repressive
TcCLB.503969.20	0.912771	non-repressive
TcCLB.511589.250	0.330299	non-repressive
TcCLB.510289.6	0.328719	non-repressive
TcCLB.509597.29	0.574272	non-repressive
TcCLB.510091.20	0.133105	non-repressive
TcCLB.507709.110	0.179341	non-repressive
TcCLB.511127.350	0.412795	non-repressive
TcCLB.510057.30	0.0552601	non-repressive
TcCLB.511309.60	0.73497	non-repressive
TcCLB.507923.30	0.250244	non-repressive
TcCLB.510125.10	1.68625	non-repressive
TcCLB.507809.50	0.19971	non-repressive
TcCLB.510759.100	0.402466	non-repressive
TcCLB.508717.20	0.281729	non-repressive
TcCLB.506503.30	0.158448	non-repressive
TcCLB.510241.124	0.225242	non-repressive
TcCLB.507641.150	0.0672929	non-repressive
TcCLB.508541.190	0.41166	non-repressive
TcCLB.506739.99	0.156128	non-repressive
TcCLB.506661.50	0.10008	non-repressive
TcCLB.511733.50	0.145777	non-repressive
TcCLB.506745.4	1.7825	non-repressive
TcCLB.504883.50	0.15963	non-repressive
TcCLB.510101.360	0.190174	non-repressive
TcCLB.510719.120	0.575614	non-repressive
TcCLB.507093.240	0.11768	non-repressive
TcCLB.511751.60	0.100547	non-repressive
TcCLB.510311.30	0.106023	non-repressive
TcCLB.510101.59	0.12167	non-repressive
TcCLB.503885.90	0.26171	non-repressive
TcCLB.511409.10	0.886599	non-repressive
TcCLB.504057.40	0.549663	non-repressive
TcCLB.503479.30	0.247569	non-repressive
TcCLB.511303.160	0.122707	non-repressive
TcCLB.506525.80	0.321835	non-repressive
TcCLB.510145.10	0.171002	non-repressive
TcCLB.508951.80	0.147822	non-repressive
TcCLB.506603.50	7.68661	non-repressive
TcCLB.506129.20	0.255202	non-repressive
TcCLB.509581.35	0.564901	non-repressive
TcCLB.510089.200	0.523014	non-repressive
TcCLB.507625.170	0.176202	non-repressive
TcCLB.503575.50	0.245468	non-repressive
TcCLB.504213.140	0.280836	non-repressive
TcCLB.508211.50	0.400951	non-repressive
TcCLB.507861.14	0.900823	non-repressive
TcCLB.510283.60	0.164117	non-repressive
TcCLB.503685.5	0.841561	non-repressive
TcCLB.506733.30	0.272019	non-repressive
TcCLB.510073.90	0.249829	non-repressive
TcCLB.509543.20	0.0972236	non-repressive
TcCLB.510297.119	0.65151	non-repressive
TcCLB.506625.19	0.214764	non-repressive
TcCLB.511303.24	0.0969622	non-repressive
TcCLB.503515.14	0.165355	non-repressive
TcCLB.506775.170	0.0568859	non-repressive
TcCLB.504213.60	0.142547	non-repressive
TcCLB.510529.30	0.50561	non-repressive
TcCLB.508729.9	0.0696447	non-repressive
TcCLB.509151.120	0.243364	non-repressive
TcCLB.506203.120	0.0430831	non-repressive
TcCLB.506517.14	0.373572	non-repressive
TcCLB.509801.20	0.0999478	non-repressive
TcCLB.506859.80	0.306162	non-repressive
TcCLB.504179.9	0.204133	non-repressive
TcCLB.506925.310	0.035693	non-repressive
TcCLB.506357.160	0.766155	non-repressive
TcCLB.503819.20	0.0281888	non-repressive
TcCLB.503881.10	0.414628	non-repressive
TcCLB.506683.30	0.264292	non-repressive
TcCLB.509979.14	0.104568	non-repressive
TcCLB.511303.9	0.377922	non-repressive
TcCLB.510431.230	0.297142	non-repressive
TcCLB.506773.10	0.631162	non-repressive
TcCLB.508145.10	0.12963	non-repressive
TcCLB.510531.10	0.182196	non-repressive
TcCLB.420293.31	0.213267	non-repressive
TcCLB.504203.50	0.173827	non-repressive
TcCLB.506529.410	0.275555	non-repressive
TcCLB.506525.70	0.0680727	non-repressive
TcCLB.506635.130	1.02665	non-repressive
TcCLB.505843.20	0.334999	non-repressive
TcCLB.503805.6	0.119577	non-repressive
TcCLB.507963.70	0.0438159	non-repressive
TcCLB.509157.60	0.235967	non-repressive
TcCLB.511143.30	0.0828157	non-repressive
TcCLB.508209.144	0.23268	non-repressive
TcCLB.507963.30	0.0571581	non-repressive
TcCLB.510517.20	0.194271	non-repressive
TcCLB.506563.180	0.5192	non-repressive
TcCLB.505965.80	0.050221	non-repressive
TcCLB.506885.180	0.171592	non-repressive
TcCLB.509757.30	0.0765192	non-repressive
TcCLB.511423.90	0.0886685	non-repressive
TcCLB.506859.20	0.219301	non-repressive
TcCLB.509011.40	1.49587	non-repressive
TcCLB.507585.20	0.246641	non-repressive
TcCLB.506739.40	0.243017	non-repressive
TcCLB.511533.5	0.722397	non-repressive
TcCLB.509157.220	0.152003	non-repressive
TcCLB.511419.10	0.0726458	non-repressive
TcCLB.506739.10	0.475651	non-repressive
TcCLB.511529.200	0.0850204	non-repressive
TcCLB.510073.10	1.0389	non-repressive
TcCLB.510257.120	0.156953	non-repressive
TcCLB.511309.20	0.0637937	non-repressive
TcCLB.507447.19	5.93448	non-repressive
TcCLB.504009.10	0.1052	non-repressive
TcCLB.508569.20	0.476628	non-repressive
TcCLB.506227.90	0.190081	non-repressive
TcCLB.510161.20	0.671685	non-repressive
TcCLB.510105.170	0.410247	non-repressive
TcCLB.506739.160	0.14777	non-repressive
TcCLB.507529.20	0.172951	non-repressive
TcCLB.509589.40	0.203433	non-repressive
TcCLB.506289.50	0.359791	non-repressive
TcCLB.510719.74	0.0880686	non-repressive
TcCLB.511693.40	0.131337	non-repressive
TcCLB.511531.40	0.745554	non-repressive
TcCLB.510565.11	0.754895	non-repressive
TcCLB.511677.10	0.59969	non-repressive
TcCLB.508465.50	0.069149	non-repressive
TcCLB.506529.640	0.254261	non-repressive
TcCLB.510367.10	0.63085	non-repressive
TcCLB.511621.160	0.0726859	non-repressive
TcCLB.510719.280	0.195691	non-repressive
TcCLB.506979.10	0.0790821	non-repressive
TcCLB.511363.4	1.17626	non-repressive
TcCLB.510297.100	0.0872677	non-repressive
TcCLB.509157.90	0.19742	non-repressive
TcCLB.506907.30	0.492905	non-repressive
TcCLB.506513.170	0.161766	non-repressive
TcCLB.511111.50	0.312896	non-repressive
TcCLB.508075.60	0.130631	non-repressive
TcCLB.510565.170	0.0991504	non-repressive
TcCLB.510149.80	0.658031	non-repressive
TcCLB.503697.120	0.25364	non-repressive
TcCLB.508369.20	0.236555	non-repressive
TcCLB.510743.30	0.144583	non-repressive
TcCLB.506211.210	0.319781	non-repressive
TcCLB.508567.60	0.168853	non-repressive
TcCLB.504077.40	0.156119	non-repressive
TcCLB.509597.10	0.358717	non-repressive
TcCLB.510717.30	0.36439	non-repressive
TcCLB.507993.33	0.0612378	non-repressive
TcCLB.506657.79	0.102274	non-repressive
TcCLB.509777.64	0.179401	non-repressive
TcCLB.508385.50	0.11803	non-repressive
TcCLB.509153.100	0.136676	non-repressive
TcCLB.506367.170	0.0782588	non-repressive
TcCLB.508307.140	0.568051	non-repressive
TcCLB.507735.30	0.088852	non-repressive
TcCLB.511127.70	0.399697	non-repressive
TcCLB.504029.70	0.274985	non-repressive
TcCLB.504137.160	0.178685	non-repressive
TcCLB.506351.35	0.15519	non-repressive
TcCLB.509979.60	0.227109	non-repressive
TcCLB.510747.90	0.099753	non-repressive
TcCLB.511467.4	0.45217	non-repressive
TcCLB.507627.9	0.0928769	non-repressive
TcCLB.503653.70	0.0204592	non-repressive
TcCLB.506563.110	0.668828	non-repressive
TcCLB.504427.200	0.117953	non-repressive
TcCLB.510143.40	0.264698	non-repressive
TcCLB.507677.60	0.0832404	non-repressive
TcCLB.511001.120	0.201044	non-repressive
TcCLB.509231.39	0.398508	non-repressive
TcCLB.506495.40	0.0176729	non-repressive
TcCLB.508837.120	0.292857	non-repressive
TcCLB.510073.80	0.101855	non-repressive
TcCLB.511423.60	0.131713	non-repressive
TcCLB.507257.70	0.13013	non-repressive
TcCLB.510105.40	0.116289	non-repressive
TcCLB.505843.24	0.112608	non-repressive
TcCLB.509965.10	0.0982229	non-repressive
TcCLB.506513.120	0.258666	non-repressive
TcCLB.509649.50	0.12593	non-repressive
TcCLB.511333.4	0.73022	non-repressive
TcCLB.511871.20	0.0774411	non-repressive
TcCLB.506127.150	0.239757	non-repressive
TcCLB.507795.20	0.13901	non-repressive
TcCLB.511051.70	0.307428	non-repressive
TcCLB.504111.40	0.351287	non-repressive
TcCLB.511711.80	0.756792	non-repressive
TcCLB.511573.40	0.316308	non-repressive
TcCLB.511127.400	0.0863559	non-repressive
TcCLB.509205.30	0.354873	non-repressive
TcCLB.508987.30	0.197577	non-repressive
TcCLB.506953.49	0.224467	non-repressive
TcCLB.504147.10	0.247206	non-repressive
TcCLB.506525.140	0.0704211	non-repressive
TcCLB.509167.120	0.0835373	non-repressive
TcCLB.506529.250	0.552241	non-repressive
TcCLB.510181.30	0.0634794	non-repressive
TcCLB.506647.20	0.187339	non-repressive
TcCLB.507009.90	0.174406	non-repressive
TcCLB.510741.30	0.0838273	non-repressive
TcCLB.507617.9	0.528263	non-repressive
TcCLB.506529.30	0.128945	non-repressive
TcCLB.509167.200	0.244186	non-repressive
TcCLB.511693.110	0.0515584	non-repressive
TcCLB.508781.20	0.210119	non-repressive
TcCLB.511557.70	0.0995863	non-repressive
TcCLB.507711.150	0.160298	non-repressive
TcCLB.504449.30	0.218058	non-repressive
TcCLB.506401.180	0.398885	non-repressive
TcCLB.511585.110	0.0449219	non-repressive
TcCLB.504057.130	0.213229	non-repressive
TcCLB.506685.20	0.0741511	non-repressive
TcCLB.510593.30	0.162399	non-repressive
TcCLB.511421.150	0.047607	non-repressive
TcCLB.510529.39	0.0839771	non-repressive
TcCLB.506147.140	0.115169	non-repressive
TcCLB.511559.50	0.156507	non-repressive
TcCLB.506779.90	0.25168	non-repressive
TcCLB.510123.20	0.205618	non-repressive
TcCLB.506795.40	0.173068	non-repressive
TcCLB.509885.10	0.150508	non-repressive
TcCLB.508755.20	0.0972339	non-repressive
TcCLB.508075.7	0.145773	non-repressive
TcCLB.509669.60	0.0321193	non-repressive
TcCLB.507993.10	0.0975837	non-repressive
TcCLB.510173.60	0.613792	non-repressive
TcCLB.511751.191	0.164016	non-repressive
TcCLB.511621.190	0.14828	non-repressive
TcCLB.511189.60	0.184295	non-repressive
TcCLB.503529.30	0.0896119	non-repressive
TcCLB.511715.100	0.180103	non-repressive
TcCLB.506529.80	0.728681	non-repressive
TcCLB.503885.20	0.123628	non-repressive
TcCLB.504179.60	0.0814786	non-repressive
TcCLB.508987.9	0.226353	non-repressive
TcCLB.506481.20	0.385651	non-repressive
TcCLB.506227.180	0.194904	non-repressive
TcCLB.506513.190	0.220665	non-repressive
TcCLB.507603.140	0.101135	non-repressive
TcCLB.511215.119	1.6108	non-repressive
TcCLB.511041.30	0.0765533	non-repressive
TcCLB.511253.31	2.9289	non-repressive
TcCLB.503805.3	0.42837	non-repressive
TcCLB.506869.40	0.049907	non-repressive
TcCLB.510243.119	0.175146	non-repressive
TcCLB.510353.20	0.1192	non-repressive
TcCLB.509777.80	0.128602	non-repressive
TcCLB.508181.70	0.0561556	non-repressive
TcCLB.511559.40	0.224516	non-repressive
TcCLB.511111.10	0.284154	non-repressive
TcCLB.511803.50	0.106448	non-repressive
TcCLB.506147.20	0.102722	non-repressive
TcCLB.511871.30	0.487028	non-repressive
TcCLB.508777.50	0.289693	non-repressive
TcCLB.506227.160	0.117227	non-repressive
TcCLB.508159.40	0.272212	non-repressive
TcCLB.510285.110	0.176299	non-repressive
TcCLB.511353.60	0.100647	non-repressive
TcCLB.511871.90	0.684128	non-repressive
TcCLB.510347.5	0.472023	non-repressive
TcCLB.511409.20	0.0991905	non-repressive
TcCLB.511365.90	0.0672015	non-repressive
TcCLB.510515.60	0.363273	non-repressive
TcCLB.511425.40	0.637324	non-repressive
TcCLB.503927.9	0.105363	non-repressive
TcCLB.510879.200	0.106866	non-repressive
TcCLB.510101.490	0.231101	non-repressive
TcCLB.508277.330	0.0580006	non-repressive
TcCLB.510351.80	0.229646	non-repressive
TcCLB.511303.64	0.140202	non-repressive
TcCLB.510509.30	0.242279	non-repressive
TcCLB.508307.100	0.0939015	non-repressive
TcCLB.506755.20	0.294671	non-repressive
TcCLB.510243.30	0.637974	non-repressive
TcCLB.506637.90	0.110283	non-repressive
TcCLB.511421.24	0.0868506	non-repressive
TcCLB.510181.140	0.203479	non-repressive
TcCLB.511621.180	0.237559	non-repressive
TcCLB.506893.70	0.232047	non-repressive
TcCLB.510989.10	0.619526	non-repressive
TcCLB.506525.30	0.0688445	non-repressive
TcCLB.508515.60	0.0881501	non-repressive
TcCLB.511445.20	0.35165	non-repressive
TcCLB.508321.21	0.410093	non-repressive
TcCLB.503455.10	0.10463	non-repressive
TcCLB.509891.70	0.405134	non-repressive
TcCLB.509455.100	0.0897455	non-repressive
TcCLB.508209.70	0.51351	non-repressive
TcCLB.510525.90	0.420601	non-repressive
TcCLB.508271.4	0.184051	non-repressive
TcCLB.507275.24	0.218991	non-repressive
TcCLB.509445.30	0.22139	non-repressive
TcCLB.506631.30	0.0440916	non-repressive
TcCLB.504421.19	0.396583	non-repressive
TcCLB.506945.30	0.245178	non-repressive
TcCLB.510859.17	0.230686	non-repressive
TcCLB.508323.50	0.125284	non-repressive
TcCLB.508489.40	0.30518	non-repressive
TcCLB.506481.39	0.482839	non-repressive
TcCLB.510241.20	0.0697043	non-repressive
TcCLB.506405.40	0.0933787	non-repressive
TcCLB.508373.29	0.24925	non-repressive
TcCLB.508323.30	0.259633	non-repressive
TcCLB.509167.180	0.417908	non-repressive
TcCLB.503897.30	0.469172	non-repressive
TcCLB.511215.14	0.116155	non-repressive
TcCLB.505807.140	0.145731	non-repressive
TcCLB.511621.250	0.104562	non-repressive
TcCLB.503971.50	0.737866	non-repressive
TcCLB.511141.10	1.45202	non-repressive
TcCLB.506265.70	0.0562717	non-repressive
TcCLB.510859.24	0.096685	non-repressive
TcCLB.508541.210	0.577341	non-repressive
TcCLB.511531.30	0.549058	non-repressive
TcCLB.507625.190	0.0955129	non-repressive
TcCLB.504213.80	0.509617	non-repressive
TcCLB.506775.160	0.0932755	non-repressive
TcCLB.509775.30	0.14502	non-repressive
TcCLB.509171.10	0.200785	non-repressive
TcCLB.503685.20	0.118176	non-repressive
TcCLB.510877.170	0.0841347	non-repressive
TcCLB.507713.20	0.153048	non-repressive
TcCLB.510531.54	0.0904489	non-repressive
TcCLB.509099.10	0.0870342	non-repressive
TcCLB.506737.140	0.165128	non-repressive
TcCLB.503909.90	0.0529612	non-repressive
TcCLB.511365.94	0.107383	non-repressive
TcCLB.410243.10	0.481228	non-repressive
TcCLB.506625.80	0.0720177	non-repressive
TcCLB.510101.110	0.0719663	non-repressive
TcCLB.506743.180	0.316257	non-repressive
TcCLB.506775.100	0.0792523	non-repressive
TcCLB.509965.370	0.323085	non-repressive
TcCLB.504139.10	0.427554	non-repressive
TcCLB.510407.30	0.263363	non-repressive
TcCLB.510535.20	0.419397	non-repressive
TcCLB.511527.70	0.730065	non-repressive
TcCLB.508137.30	0.414185	non-repressive
TcCLB.507509.60	0.0281985	non-repressive
TcCLB.509099.40	0.13139	non-repressive
TcCLB.510325.20	0.339436	non-repressive
TcCLB.511867.80	0.124745	non-repressive
TcCLB.511747.20	0.0585715	non-repressive
TcCLB.510285.60	0.12618	non-repressive
TcCLB.509977.100	0.100226	non-repressive
TcCLB.510279.290	0.323499	non-repressive
TcCLB.506945.105	0.109531	non-repressive
TcCLB.509965.340	0.127996	non-repressive
TcCLB.506743.160	0.0923615	non-repressive
TcCLB.510101.290	0.239935	non-repressive
TcCLB.506287.100	0.191234	non-repressive
TcCLB.506529.380	0.18621	non-repressive
TcCLB.508839.50	0.181021	non-repressive
TcCLB.510755.120	0.963714	non-repressive
TcCLB.510351.60	0.130792	non-repressive
TcCLB.503513.10	0.361128	non-repressive
TcCLB.506941.270	0.135273	non-repressive
TcCLB.510295.40	0.0805767	non-repressive
TcCLB.507811.30	0.143237	non-repressive
TcCLB.510525.100	0.00612434	non-repressive
TcCLB.503489.24	0.206151	non-repressive
TcCLB.510091.100	0.192179	non-repressive
TcCLB.510101.480	0.0837779	non-repressive
TcCLB.504867.114	0.141617	non-repressive
TcCLB.509205.40	0.033754	non-repressive
TcCLB.506605.139	0.151341	non-repressive
TcCLB.506739.90	0.188012	non-repressive
TcCLB.510149.70	0.118315	non-repressive
TcCLB.511805.20	3.51616	non-repressive
TcCLB.511589.170	0.170781	non-repressive
TcCLB.509895.100	0.122085	non-repressive
TcCLB.507083.109	0.64048	non-repressive
TcCLB.509803.10	0.0985751	non-repressive
TcCLB.508089.30	0.341848	non-repressive
TcCLB.510611.20	0.183601	non-repressive
TcCLB.506567.34	0.0824848	non-repressive
TcCLB.510741.150	0.173843	non-repressive
TcCLB.510755.50	0.160176	non-repressive
TcCLB.510879.180	0.118167	non-repressive
TcCLB.507689.20	0.466508	non-repressive
TcCLB.507809.90	0.152452	non-repressive
TcCLB.506125.20	0.284775	non-repressive
TcCLB.503675.40	0.0935814	non-repressive
TcCLB.507671.39	0.392689	non-repressive
TcCLB.511137.10	0.0920348	non-repressive
TcCLB.511439.40	0.526477	non-repressive
TcCLB.510529.20	0.685653	non-repressive
TcCLB.510311.160	0.172879	non-repressive
TcCLB.511589.110	0.0796301	non-repressive
TcCLB.506513.7	0.146525	non-repressive
TcCLB.511217.140	0.257465	non-repressive
TcCLB.511043.20	0.0639536	non-repressive
TcCLB.508989.110	0.416606	non-repressive
TcCLB.506359.80	0.140419	non-repressive
TcCLB.449247.4	0.328166	non-repressive
TcCLB.510101.470	0.0437295	non-repressive
TcCLB.506691.70	0.0974773	non-repressive
TcCLB.511001.100	0.141612	non-repressive
TcCLB.510719.160	0.383563	non-repressive
TcCLB.511369.15	2.15324	non-repressive
TcCLB.510533.20	0.18825	non-repressive
TcCLB.506407.60	0.489188	non-repressive
TcCLB.506533.34	0.262952	non-repressive
TcCLB.511621.120	0.216788	non-repressive
TcCLB.507047.160	0.141911	non-repressive
TcCLB.508357.9	1.01465	non-repressive
TcCLB.503579.70	0.125219	non-repressive
TcCLB.511217.20	0.100674	non-repressive
TcCLB.506755.279	0.27573	non-repressive
TcCLB.510029.60	0.055988	non-repressive
TcCLB.511531.20	0.203807	non-repressive
TcCLB.510055.80	0.0775578	non-repressive
TcCLB.506949.30	0.100978	non-repressive
TcCLB.507089.40	0.0890878	non-repressive
TcCLB.510879.40	0.368222	non-repressive
TcCLB.506517.130	0.140753	non-repressive
TcCLB.507993.160	0.120432	non-repressive
TcCLB.510143.120	0.755137	non-repressive
TcCLB.511467.30	0.0621123	non-repressive
TcCLB.503653.20	0.242317	non-repressive
TcCLB.509669.140	0.0737788	non-repressive
TcCLB.511199.9	0.262824	non-repressive
TcCLB.511733.120	0.527551	non-repressive
TcCLB.511145.24	0.0804988	non-repressive
TcCLB.511557.40	0.0668435	non-repressive
TcCLB.504125.40	0.51906	non-repressive
TcCLB.511181.60	0.122949	non-repressive
TcCLB.510295.30	0.0713704	non-repressive
TcCLB.506699.3	0.13803	non-repressive
TcCLB.510145.50	0.156807	non-repressive
TcCLB.511109.40	0.169542	non-repressive
TcCLB.504147.250	0.15353	non-repressive
TcCLB.508777.30	0.588606	non-repressive
TcCLB.504215.30	0.0481088	non-repressive
TcCLB.510533.80	0.119594	non-repressive
TcCLB.510879.130	0.0670825	non-repressive
TcCLB.504097.20	0.403338	non-repressive
TcCLB.506227.120	0.05623	non-repressive
TcCLB.509979.40	0.462084	non-repressive
TcCLB.508515.10	0.18032	non-repressive
TcCLB.511803.70	0.18178	non-repressive
TcCLB.506503.170	0.0555083	non-repressive
TcCLB.510611.50	0.194738	non-repressive
TcCLB.511445.160	0.156265	non-repressive
TcCLB.504867.110	0.170654	non-repressive
TcCLB.507603.50	0.202197	non-repressive
TcCLB.510089.130	0.141284	non-repressive
TcCLB.510309.70	0.50657	non-repressive
TcCLB.509777.140	0.105966	non-repressive
TcCLB.510737.90	0.11634	non-repressive
TcCLB.509151.40	0.173357	non-repressive
TcCLB.511445.80	0.112765	non-repressive
TcCLB.504119.4	0.362854	non-repressive
TcCLB.511555.90	0.277912	non-repressive
TcCLB.509197.30	0.0955146	non-repressive
TcCLB.506259.30	0.0519399	non-repressive
TcCLB.510609.70	0.0753248	non-repressive
TcCLB.506525.130	0.148219	non-repressive
TcCLB.508277.360	0.309296	non-repressive
TcCLB.504147.130	0.298853	non-repressive
TcCLB.511735.20	0.0535571	non-repressive
TcCLB.507711.180	0.303507	non-repressive
TcCLB.506755.240	0.0549143	non-repressive
TcCLB.506227.240	0.131425	non-repressive
TcCLB.509543.40	0.168231	non-repressive
TcCLB.510525.50	0.271583	non-repressive
TcCLB.511355.24	0.463975	non-repressive
TcCLB.509141.20	0.202519	non-repressive
TcCLB.506487.24	0.111447	non-repressive
TcCLB.510535.70	0.197866	non-repressive
TcCLB.503643.6	0.0699983	non-repressive
TcCLB.511217.80	0.135547	non-repressive
TcCLB.506351.80	0.108925	non-repressive
TcCLB.509965.170	0.162065	non-repressive
TcCLB.508569.120	0.0916433	non-repressive
TcCLB.509499.29	0.017274	non-repressive
TcCLB.508723.30	0.199367	non-repressive
TcCLB.508813.15	0.646203	non-repressive
TcCLB.511573.20	0.170719	non-repressive
TcCLB.511435.40	0.221194	non-repressive
TcCLB.506811.200	0.0778966	non-repressive
TcCLB.506933.24	0.117856	non-repressive
TcCLB.506213.100	0.150314	non-repressive
TcCLB.509203.70	0.580916	non-repressive
TcCLB.510719.40	0.265226	non-repressive
TcCLB.510531.50	0.0857739	non-repressive
TcCLB.506865.40	0.198683	non-repressive
TcCLB.508213.9	0.122339	non-repressive
TcCLB.511421.160	0.0631578	non-repressive
TcCLB.511179.160	0.472586	non-repressive
TcCLB.510603.40	0.11506	non-repressive
TcCLB.504241.34	2.4965	non-repressive
TcCLB.510381.20	0.0434036	non-repressive
TcCLB.511127.230	0.0925677	non-repressive
TcCLB.506961.50	1.37793	non-repressive
TcCLB.506943.10	0.0961665	non-repressive
TcCLB.511423.130	0.135231	non-repressive
TcCLB.506529.190	0.101817	non-repressive
TcCLB.511315.9	0.734535	non-repressive
TcCLB.507711.240	0.0511475	non-repressive
TcCLB.503865.30	0.0378496	non-repressive
TcCLB.506167.20	0.349182	non-repressive
TcCLB.508777.110	0.428492	non-repressive
TcCLB.510971.10	0.949305	non-repressive
TcCLB.509649.59	0.0876004	non-repressive
TcCLB.511467.16	0.207092	non-repressive
TcCLB.507827.10	0.135031	non-repressive
TcCLB.506941.40	0.116639	non-repressive
TcCLB.506513.160	0.141566	non-repressive
TcCLB.503599.30	0.391563	non-repressive
TcCLB.511125.9	0.42252	non-repressive
TcCLB.504137.50	0.567825	non-repressive
TcCLB.506773.30	0.198628	non-repressive
TcCLB.508207.210	0.0896991	non-repressive
TcCLB.510861.150	0.100162	non-repressive
TcCLB.504137.150	0.113993	non-repressive
TcCLB.511181.130	0.0994866	non-repressive
TcCLB.508769.10	0.541346	non-repressive
TcCLB.510307.330	2.06283	non-repressive
TcCLB.510091.50	0.060197	non-repressive
TcCLB.504153.120	0.29368	non-repressive
TcCLB.506289.80	0.180716	non-repressive
TcCLB.506227.205	0.0782539	non-repressive
TcCLB.509891.50	0.102668	non-repressive
TcCLB.507093.229	2.836	non-repressive
TcCLB.509817.21	1	non-repressive
TcCLB.504153.129	0.212375	non-repressive
TcCLB.506107.10	0.764002	non-repressive
TcCLB.510101.230	0.11541	non-repressive
TcCLB.510311.170	0.185984	non-repressive
TcCLB.511583.40	0.334603	non-repressive
TcCLB.503955.100	0.385413	non-repressive
TcCLB.504129.50	0.433805	non-repressive
TcCLB.504103.6	0.0106232	non-repressive
TcCLB.506223.50	0.148442	non-repressive
TcCLB.508209.110	0.140609	non-repressive
TcCLB.503893.90	0.0478793	non-repressive
TcCLB.503975.100	0.995174	non-repressive
TcCLB.506401.290	0.946296	non-repressive
TcCLB.506579.60	0.0660954	non-repressive
TcCLB.506825.170	0.550549	non-repressive
TcCLB.506857.110	0.141512	non-repressive
TcCLB.510989.40	0.185208	non-repressive
TcCLB.510759.170	0.0887086	non-repressive
TcCLB.509149.80	0.10688	non-repressive
TcCLB.509269.19	0.0557598	non-repressive
TcCLB.511589.60	0.17635	non-repressive
TcCLB.510101.250	0.421771	non-repressive
TcCLB.503551.20	0.372531	non-repressive
TcCLB.503991.20	0.288539	non-repressive
TcCLB.511693.70	0.73849	non-repressive
TcCLB.507817.30	0.144093	non-repressive
TcCLB.506465.10	0.150844	non-repressive
TcCLB.509805.90	0.265001	non-repressive
TcCLB.504179.69	0.174731	non-repressive
TcCLB.510719.170	0.176272	non-repressive
TcCLB.508837.80	1.16393	non-repressive
TcCLB.503455.20	0.110197	non-repressive
TcCLB.511419.80	0.137964	non-repressive
TcCLB.511751.40	0.167836	non-repressive
TcCLB.508567.20	0.084428	non-repressive
TcCLB.506503.50	0.172677	non-repressive
TcCLB.511801.14	0.133777	non-repressive
TcCLB.509297.30	0.466008	non-repressive
TcCLB.511871.110	0.530738	non-repressive
TcCLB.508239.49	0.0992943	non-repressive
TcCLB.505941.30	0.0479464	non-repressive
TcCLB.506401.304	0.0752248	non-repressive
TcCLB.508515.20	0.363792	non-repressive
TcCLB.509151.90	0.0532365	non-repressive
TcCLB.505807.230	0.0603803	non-repressive
TcCLB.507747.220	0.170617	non-repressive
TcCLB.504089.60	0.333315	non-repressive
TcCLB.510243.60	0.076675	non-repressive
TcCLB.509965.250	0.381637	non-repressive
TcCLB.508555.70	0.114327	non-repressive
TcCLB.506941.130	0.110001	non-repressive
TcCLB.509125.10	0.240168	non-repressive
TcCLB.504163.10	0.0775832	non-repressive
TcCLB.510429.40	0.141999	non-repressive
TcCLB.511589.130	2.06511	non-repressive
TcCLB.504011.80	0.171088	non-repressive
TcCLB.506795.80	0.133794	non-repressive
TcCLB.507089.230	0.169201	non-repressive
TcCLB.509777.60	0.065199	non-repressive
TcCLB.510879.60	0.108197	non-repressive
TcCLB.507099.30	0.309275	non-repressive
TcCLB.506025.50	0.226002	non-repressive
TcCLB.506239.40	0.431411	non-repressive
TcCLB.508465.149	0.125742	non-repressive
TcCLB.503467.20	0.182861	non-repressive
TcCLB.506661.150	0.200128	non-repressive
TcCLB.505945.10	0.266681	non-repressive
TcCLB.507603.180	0.279364	non-repressive
TcCLB.509155.30	0.101673	non-repressive
TcCLB.506945.220	0.115704	non-repressive
TcCLB.507809.70	0.153954	non-repressive
TcCLB.511211.170	0.673776	non-repressive
TcCLB.506519.51	0.0658726	non-repressive
TcCLB.509967.120	0.419751	non-repressive
TcCLB.506147.170	0.283227	non-repressive
TcCLB.509205.20	0.258278	non-repressive
TcCLB.503757.20	0.237874	non-repressive
TcCLB.507257.130	0.110189	non-repressive
TcCLB.510743.50	0.0963049	non-repressive
TcCLB.510143.24	0.674112	non-repressive
TcCLB.507831.110	1.09835	non-repressive
TcCLB.508721.4	0.477796	non-repressive
TcCLB.503487.30	0.258392	non-repressive
TcCLB.507143.20	0.350369	non-repressive
TcCLB.511707.39	0.404113	non-repressive
TcCLB.506605.150	0.47922	non-repressive
TcCLB.506265.114	0.358687	non-repressive
TcCLB.510749.30	0.191071	non-repressive
TcCLB.508307.70	0.0992754	non-repressive
TcCLB.504427.80	0.0457376	non-repressive
TcCLB.439307.9	0.0783871	non-repressive
TcCLB.509965.390	0.725014	non-repressive
TcCLB.509233.160	0.120006	non-repressive
TcCLB.510751.4	0.164476	non-repressive
TcCLB.511145.60	0.127918	non-repressive
TcCLB.511303.140	0.207857	non-repressive
TcCLB.510091.110	0.389352	non-repressive
TcCLB.508209.30	0.0937951	non-repressive
TcCLB.510407.80	0.218171	non-repressive
TcCLB.505807.180	0.532113	non-repressive
TcCLB.509769.30	0.288836	non-repressive
TcCLB.510515.110	0.147213	non-repressive
TcCLB.504057.97	0.157729	non-repressive
TcCLB.511135.30	0.674602	non-repressive
TcCLB.510513.30	0.121255	non-repressive
TcCLB.511001.170	0.195325	non-repressive
TcCLB.511621.40	0.534594	non-repressive
TcCLB.508357.80	0.0731447	non-repressive
TcCLB.511109.80	0.0803673	non-repressive
TcCLB.504431.90	0.314221	non-repressive
TcCLB.507709.44	0.088741	non-repressive
TcCLB.506351.50	0.218168	non-repressive
TcCLB.506925.370	0.0597892	non-repressive
TcCLB.506357.140	0.113737	non-repressive
TcCLB.508145.30	0.439852	non-repressive
TcCLB.508389.20	0.0441182	non-repressive
TcCLB.511797.54	1.54068	non-repressive
TcCLB.506525.10	0.860678	non-repressive
TcCLB.511407.40	0.193699	non-repressive
TcCLB.509965.140	0.3337	non-repressive
TcCLB.511751.210	0.236213	non-repressive
TcCLB.510291.7	0.332616	non-repressive
TcCLB.510347.20	0.22319	non-repressive
TcCLB.430605.10	0.49001	non-repressive
TcCLB.509645.10	0.429285	non-repressive
TcCLB.508551.39	0.151597	non-repressive
TcCLB.508321.40	0.946124	non-repressive
TcCLB.509591.10	0.700043	non-repressive
TcCLB.507625.70	0.294457	non-repressive
TcCLB.507811.50	0.173883	non-repressive
TcCLB.507839.18	0.969963	non-repressive
TcCLB.511111.40	0.131921	non-repressive
TcCLB.509551.80	0.0618809	non-repressive
TcCLB.506227.200	0.0328454	non-repressive
TcCLB.509233.180	0.62526	non-repressive
TcCLB.509191.9	0.130278	non-repressive
TcCLB.506825.150	0.266927	non-repressive
TcCLB.509011.60	1.17985	non-repressive
TcCLB.510075.50	0.53799	non-repressive
TcCLB.511751.220	0.0951368	non-repressive
TcCLB.503953.59	0.222817	non-repressive
TcCLB.511715.30	0.240021	non-repressive
TcCLB.506739.60	0.0963283	non-repressive
TcCLB.510311.150	0.241958	non-repressive
TcCLB.511127.369	0.418512	non-repressive
TcCLB.510861.140	2.01023	non-repressive
TcCLB.510533.130	0.158744	non-repressive
TcCLB.506351.40	0.169168	non-repressive
TcCLB.508949.10	0.393109	non-repressive
TcCLB.511109.70	0.253519	non-repressive
TcCLB.503667.39	1.79247	non-repressive
TcCLB.510605.19	0.0706914	non-repressive
TcCLB.510431.260	0.0311709	non-repressive
TcCLB.509153.40	0.214075	non-repressive
TcCLB.511409.40	0.119439	non-repressive
TcCLB.507105.50	0.420364	non-repressive
TcCLB.504427.75	0.218962	non-repressive
TcCLB.508809.40	0.433313	non-repressive
TcCLB.506925.380	0.289761	non-repressive
TcCLB.509965.400	0.119608	non-repressive
TcCLB.511573.58	0.375105	non-repressive
TcCLB.511545.120	0.130137	non-repressive
TcCLB.510491.20	0.0765854	non-repressive
TcCLB.509453.4	0.390806	non-repressive
TcCLB.507757.50	0.0979302	non-repressive
TcCLB.510769.110	0.163666	non-repressive
TcCLB.506399.30	0.509115	non-repressive
TcCLB.509631.60	0.240616	non-repressive
TcCLB.510029.80	0.0911002	non-repressive
TcCLB.506943.50	0.521772	non-repressive
TcCLB.507881.20	0.564122	non-repressive
TcCLB.504077.60	0.163751	non-repressive
TcCLB.407477.50	0.260564	non-repressive
TcCLB.507037.60	0.231096	non-repressive
TcCLB.511621.50	1.20659	non-repressive
TcCLB.507757.70	0.181134	non-repressive
TcCLB.508975.4	0.0812437	non-repressive
TcCLB.511543.30	0.169547	non-repressive
TcCLB.503515.7	0.156786	non-repressive
TcCLB.510055.50	1.68105	non-repressive
TcCLB.511545.140	0.139086	non-repressive
TcCLB.508541.200	0.139019	non-repressive
TcCLB.503577.9	0.431446	non-repressive
TcCLB.511585.100	0.0380378	non-repressive
TcCLB.508387.40	0.336839	non-repressive
TcCLB.506887.20	0.310338	non-repressive
TcCLB.511431.50	0.0712522	non-repressive
TcCLB.507993.390	0.306648	non-repressive
TcCLB.508647.10	0.163305	non-repressive
TcCLB.506757.10	0.0528192	non-repressive
TcCLB.509769.134	0.106369	non-repressive
TcCLB.504149.160	0.10154	non-repressive
TcCLB.510863.30	0.166724	non-repressive
TcCLB.508041.20	0.0977712	non-repressive
TcCLB.511423.40	0.0818635	non-repressive
TcCLB.506529.595	0.273493	non-repressive
TcCLB.510101.80	0.171002	non-repressive
TcCLB.507521.150	0.572864	non-repressive
TcCLB.503811.45	0.0918175	non-repressive
TcCLB.510603.10	0.0407654	non-repressive
TcCLB.504153.200	0.133574	non-repressive
TcCLB.504255.30	0.664863	non-repressive
TcCLB.511001.140	0.0758196	non-repressive
TcCLB.504625.50	0.101742	non-repressive
TcCLB.508953.40	0.0647879	non-repressive
TcCLB.506367.120	0.215219	non-repressive
TcCLB.508307.180	0.0426058	non-repressive
TcCLB.509669.75	0.11289	non-repressive
TcCLB.506733.130	0.505425	non-repressive
TcCLB.509595.20	0.0111137	non-repressive
TcCLB.507639.90	1.29043	non-repressive
TcCLB.510427.10	0.340126	non-repressive
TcCLB.510055.100	0.500237	non-repressive
TcCLB.508555.60	0.683048	non-repressive
TcCLB.506811.100	0.222702	non-repressive
TcCLB.506859.180	1.24508	non-repressive
TcCLB.504111.20	0.294368	non-repressive
TcCLB.506163.40	0.209002	non-repressive
TcCLB.507011.100	0.130802	non-repressive
TcCLB.511867.209	0.553071	non-repressive
TcCLB.506963.90	0.0643233	non-repressive
TcCLB.506753.100	0.293845	non-repressive
TcCLB.504213.40	0.316688	non-repressive
TcCLB.506649.4	0.185804	non-repressive
TcCLB.506343.30	0.564521	non-repressive
TcCLB.506795.10	0.239022	non-repressive
TcCLB.506359.99	0.130814	non-repressive
TcCLB.511733.130	0.224254	non-repressive
TcCLB.510999.19	0.10137	non-repressive
TcCLB.510749.4	0.228094	non-repressive
TcCLB.506529.470	0.0983538	non-repressive
TcCLB.507719.9	2.30702	non-repressive
TcCLB.506249.20	0.101501	non-repressive
TcCLB.511355.20	0.105376	non-repressive
TcCLB.509543.30	0.0707233	non-repressive
TcCLB.511557.50	0.0185113	non-repressive
TcCLB.506885.70	0.134289	non-repressive
TcCLB.508209.130	0.333963	non-repressive
TcCLB.509233.120	0.161055	non-repressive
TcCLB.506287.80	0.195711	non-repressive
TcCLB.511217.120	0.203739	non-repressive
TcCLB.510743.70	0.173832	non-repressive
TcCLB.503779.20	0.301091	non-repressive
TcCLB.507433.9	0.262706	non-repressive
TcCLB.506563.200	0.445554	non-repressive
TcCLB.506237.19	0.0542659	non-repressive
TcCLB.511583.20	0.175178	non-repressive
TcCLB.506797.10	0.280201	non-repressive
TcCLB.509171.90	0.22627	non-repressive
TcCLB.509965.260	0.0549128	non-repressive
TcCLB.510515.90	0.0726751	non-repressive
TcCLB.506865.60	0.149373	non-repressive
TcCLB.506925.70	0.182002	non-repressive
TcCLB.508277.20	0.0966935	non-repressive
TcCLB.506405.10	0.128439	non-repressive
TcCLB.506605.50	0.593156	non-repressive
TcCLB.507527.50	0.400676	non-repressive
TcCLB.506825.70	0.14516	non-repressive
TcCLB.509767.70	0.31565	non-repressive
TcCLB.506773.44	0.220959	non-repressive
TcCLB.508181.130	0.336835	non-repressive
TcCLB.508647.174	0.047234	non-repressive
TcCLB.507603.160	0.138284	non-repressive
TcCLB.506543.70	0.136065	non-repressive
TcCLB.509199.24	0.542385	non-repressive
TcCLB.506529.300	0.287419	non-repressive
TcCLB.503407.20	0.157157	non-repressive
TcCLB.503893.40	0.301328	non-repressive
TcCLB.507711.300	0.254878	non-repressive
TcCLB.506363.100	0.0670604	non-repressive
TcCLB.506025.14	0.7027	non-repressive
TcCLB.506289.74	0.176765	non-repressive
TcCLB.509805.20	0.0880957	non-repressive
TcCLB.510515.40	0.0421509	non-repressive
TcCLB.504431.64	0.55645	non-repressive
TcCLB.510719.240	0.107759	non-repressive
TcCLB.510747.120	0.0834735	non-repressive
TcCLB.504019.3	0.178628	non-repressive
TcCLB.506661.10	0.835141	non-repressive
TcCLB.510565.141	0.257625	non-repressive
TcCLB.510743.130	0.0632487	non-repressive
TcCLB.507011.80	0.10417	non-repressive
TcCLB.507817.50	0.231908	non-repressive
TcCLB.510515.30	0.815113	non-repressive
TcCLB.511545.180	0.399383	non-repressive
TcCLB.504867.80	0.0721736	non-repressive
TcCLB.510747.34	0.560771	non-repressive
TcCLB.508839.30	0.254668	non-repressive
TcCLB.503887.20	0.0356685	non-repressive
TcCLB.507641.100	0.167952	non-repressive
TcCLB.509885.60	0.129246	non-repressive
TcCLB.504073.10	0.21386	non-repressive
TcCLB.509537.20	0.185895	non-repressive
TcCLB.508163.360	0.998486	non-repressive
TcCLB.506925.550	1.40421	non-repressive
TcCLB.504147.200	0.281125	non-repressive
TcCLB.510449.10	0.644874	non-repressive
TcCLB.506399.80	0.288504	non-repressive
TcCLB.508803.19	0.884757	non-repressive
TcCLB.511303.120	0.231482	non-repressive
TcCLB.503829.40	0.271919	non-repressive
TcCLB.511545.130	0.425456	non-repressive
TcCLB.511211.130	0.26192	non-repressive
TcCLB.511621.90	0.11221	non-repressive
TcCLB.510863.9	0.117742	non-repressive
TcCLB.506239.10	1.09987	non-repressive
TcCLB.509591.20	0.130945	non-repressive
TcCLB.510507.20	0.479905	non-repressive
TcCLB.507963.60	0.170232	non-repressive
TcCLB.508307.184	0.106127	non-repressive
TcCLB.503897.70	1.14742	non-repressive
TcCLB.510509.20	0.082611	non-repressive
TcCLB.509951.20	0.0295156	non-repressive
TcCLB.506891.10	0.426426	non-repressive
TcCLB.511871.10	0.162698	non-repressive
TcCLB.509967.140	0.138215	non-repressive
TcCLB.450155.9	0.781808	non-repressive
TcCLB.506691.14	1.96746	non-repressive
TcCLB.509805.84	0.17972	non-repressive
TcCLB.506865.30	0.16327	non-repressive
TcCLB.506531.30	0.0568368	non-repressive
TcCLB.506503.56	0.17579	non-repressive
TcCLB.503757.30	0.40451	non-repressive
TcCLB.504181.40	0.192019	non-repressive
TcCLB.508265.100	0.402591	non-repressive
TcCLB.510283.80	0.0759113	non-repressive
TcCLB.510747.140	0.478439	non-repressive
TcCLB.507083.20	0.256816	non-repressive
TcCLB.506825.120	0.141531	non-repressive
TcCLB.509631.140	0.492562	non-repressive
TcCLB.506405.120	0.227866	non-repressive
TcCLB.508955.20	0.352084	non-repressive
TcCLB.508393.9	0.488836	non-repressive
TcCLB.506859.170	1.36456	non-repressive
TcCLB.508811.40	0.0858565	non-repressive
TcCLB.507511.40	0.138305	non-repressive
TcCLB.506925.480	0.658975	non-repressive
TcCLB.511395.90	0.177758	non-repressive
TcCLB.509979.100	0.337041	non-repressive
TcCLB.506127.50	0.316543	non-repressive
TcCLB.510759.114	0.075406	non-repressive
TcCLB.507211.20	0.13671	non-repressive
TcCLB.511731.10	0.325223	non-repressive
TcCLB.506775.70	0.0465695	non-repressive
TcCLB.511127.330	1.79782	non-repressive
TcCLB.511417.40	0.0729704	non-repressive
TcCLB.508373.20	0.0775619	non-repressive
TcCLB.508317.50	0.0943076	non-repressive
TcCLB.507929.10	0.347859	non-repressive
TcCLB.505945.20	0.248353	non-repressive
TcCLB.506563.79	0.75539	non-repressive
TcCLB.510861.110	0.192681	non-repressive
TcCLB.503453.70	0.172852	non-repressive
TcCLB.509127.80	0.123558	non-repressive
TcCLB.430605.40	0.259646	non-repressive
TcCLB.510295.50	0.659204	non-repressive
TcCLB.509099.50	0.243059	non-repressive
TcCLB.510997.50	0.818921	non-repressive
TcCLB.508539.40	0.322718	non-repressive
TcCLB.511395.40	0.0997255	non-repressive
TcCLB.506943.4	0.183938	non-repressive
TcCLB.509967.100	0.113295	non-repressive
TcCLB.510955.40	0.345824	non-repressive
TcCLB.506885.270	0.211412	non-repressive
TcCLB.509233.170	0.110801	non-repressive
TcCLB.509775.40	0.440201	non-repressive
TcCLB.510409.50	0.298775	non-repressive
TcCLB.511531.50	0.377594	non-repressive
TcCLB.506183.9	0.0572244	non-repressive
TcCLB.503953.20	0.316603	non-repressive
TcCLB.511715.20	0.063453	non-repressive
TcCLB.504125.30	0.0902509	non-repressive
TcCLB.507867.90	0.0931619	non-repressive
TcCLB.509967.180	0.10758	non-repressive
TcCLB.507485.60	0.213778	non-repressive
TcCLB.511741.30	0.135758	non-repressive
TcCLB.507093.160	0.107904	non-repressive
TcCLB.503751.30	1.75518	non-repressive
TcCLB.511071.70	0.293552	non-repressive
TcCLB.510311.90	0.224771	non-repressive
TcCLB.506733.50	0.151283	non-repressive
TcCLB.509831.33	0.444701	non-repressive
TcCLB.507521.90	0.0619412	non-repressive
TcCLB.506693.20	0.0745409	non-repressive
TcCLB.506885.290	0.0804383	non-repressive
TcCLB.510181.9	0.514696	non-repressive
TcCLB.507803.30	0.165043	non-repressive
TcCLB.511111.20	0.234577	non-repressive
TcCLB.507737.30	0.220157	non-repressive
TcCLB.510253.20	0.0337686	non-repressive
TcCLB.509127.30	0.102892	non-repressive
TcCLB.510857.40	0.0691939	non-repressive
TcCLB.509885.64	0.100034	non-repressive
TcCLB.509127.40	0.207256	non-repressive
TcCLB.510149.100	0.104938	non-repressive
TcCLB.503697.90	0.101125	non-repressive
TcCLB.508385.30	0.563736	non-repressive
TcCLB.504427.60	0.289795	non-repressive
TcCLB.506605.10	0.355743	non-repressive
TcCLB.504159.10	0.349305	non-repressive
TcCLB.511589.230	0.284045	non-repressive
TcCLB.509645.19	0.0667557	non-repressive
TcCLB.511211.80	0.160931	non-repressive
TcCLB.503821.10	0.27944	non-repressive
TcCLB.506887.90	0.1441	non-repressive
TcCLB.506775.190	0.0947572	non-repressive
TcCLB.511303.80	0.117946	non-repressive
TcCLB.511181.40	0.204268	non-repressive
TcCLB.510607.29	0.116103	non-repressive
TcCLB.510525.20	0.0415705	non-repressive
TcCLB.511211.70	0.103206	non-repressive
TcCLB.504425.70	0.22406	non-repressive
TcCLB.503577.20	0.107735	non-repressive
TcCLB.510761.73	0.0947467	non-repressive
TcCLB.510089.160	0.240218	non-repressive
TcCLB.509633.50	0.179767	non-repressive
TcCLB.511555.80	0.307737	non-repressive
TcCLB.506213.90	0.0751972	non-repressive
TcCLB.506513.50	0.237863	non-repressive
TcCLB.508277.350	0.0702577	non-repressive
TcCLB.506519.90	0.109463	non-repressive
TcCLB.503855.60	0.612664	non-repressive
TcCLB.506829.30	0.107817	non-repressive
TcCLB.510285.20	0.208747	non-repressive
TcCLB.506205.49	0.237551	non-repressive
TcCLB.504427.50	0.231806	non-repressive
TcCLB.506747.10	0.973069	non-repressive
TcCLB.510741.70	0.0240499	non-repressive
TcCLB.504153.230	0.0964599	non-repressive
TcCLB.511369.20	3.24763	non-repressive
TcCLB.511001.40	0.122482	non-repressive
TcCLB.508323.120	0.099438	non-repressive
TcCLB.506165.4	0.194229	non-repressive
TcCLB.510759.160	0.140101	non-repressive
TcCLB.511181.90	0.78447	non-repressive
TcCLB.506529.620	0.0544316	non-repressive
TcCLB.510603.169	0.104042	non-repressive
TcCLB.508207.260	0.12125	non-repressive
TcCLB.511315.30	0.147675	non-repressive
TcCLB.506941.260	0.156926	non-repressive
TcCLB.510429.50	0.105688	non-repressive
TcCLB.510181.80	0.101195	non-repressive
TcCLB.503671.39	0.824079	non-repressive
TcCLB.504153.190	0.141434	non-repressive
TcCLB.506529.400	0.918525	non-repressive
TcCLB.504137.100	0.221373	non-repressive
TcCLB.511585.40	0.170324	non-repressive
TcCLB.506755.260	1.16529	non-repressive
TcCLB.504427.140	0.264755	non-repressive
TcCLB.511589.180	0.294942	non-repressive
TcCLB.509453.40	0.0683309	non-repressive
TcCLB.509831.36	0.28326	non-repressive
TcCLB.510123.10	0.134148	non-repressive
TcCLB.509127.10	0.604171	non-repressive
TcCLB.506857.30	0.499058	non-repressive
TcCLB.506505.10	0.46604	non-repressive
TcCLB.503697.20	0.1586	non-repressive
TcCLB.506737.40	0.123922	non-repressive
TcCLB.504047.20	0.174493	non-repressive
TcCLB.506493.9	0.163233	non-repressive
TcCLB.510741.80	0.145453	non-repressive
TcCLB.510719.100	0.0838564	non-repressive
TcCLB.511529.190	0.0893237	non-repressive
TcCLB.506811.220	0.314505	non-repressive
TcCLB.509171.20	0.0617911	non-repressive
TcCLB.509233.190	0.116974	non-repressive
TcCLB.510089.70	0.0870831	non-repressive
TcCLB.506963.40	0.114256	non-repressive
TcCLB.508585.10	0.124288	non-repressive
TcCLB.507923.20	0.0903433	non-repressive
TcCLB.462761.16	0.211712	non-repressive
TcCLB.509669.70	0.470494	non-repressive
TcCLB.503895.19	0.176214	non-repressive
TcCLB.510283.70	0.250533	non-repressive
TcCLB.511115.20	0.283411	non-repressive
TcCLB.510173.110	0.340348	non-repressive
TcCLB.504147.60	0.279266	non-repressive
TcCLB.507673.30	0.245316	non-repressive
TcCLB.506529.110	0.103994	non-repressive
TcCLB.509895.10	0.25946	non-repressive
TcCLB.506221.110	0.102436	non-repressive
TcCLB.506941.20	0.089742	non-repressive
TcCLB.510431.130	0.0775286	non-repressive
TcCLB.506513.100	0.335687	non-repressive
TcCLB.504029.60	0.190938	non-repressive
TcCLB.508647.110	0.361369	non-repressive
TcCLB.506503.80	0.110344	non-repressive
TcCLB.510855.20	0.0642261	non-repressive
TcCLB.509769.100	0.110428	non-repressive
TcCLB.508207.194	0.0843048	non-repressive
TcCLB.503811.20	0.559257	non-repressive
TcCLB.504149.100	0.109073	non-repressive
TcCLB.506859.70	0.333386	non-repressive
TcCLB.504129.30	0.124407	non-repressive
TcCLB.508323.9	0.277211	non-repressive
TcCLB.508975.20	0.0803428	non-repressive
TcCLB.506529.90	0.0747267	non-repressive
TcCLB.504423.30	1.2405	non-repressive
TcCLB.511625.20	0.176331	non-repressive
TcCLB.508927.20	0.127212	non-repressive
TcCLB.507963.50	0.110051	non-repressive
TcCLB.506405.70	0.0484638	non-repressive
TcCLB.509809.10	0.309407	non-repressive
TcCLB.506777.20	0.0645308	non-repressive
TcCLB.507629.39	0.122284	non-repressive
TcCLB.508209.10	0.0347412	non-repressive
TcCLB.510283.160	0.380176	non-repressive
TcCLB.504057.90	0.133732	non-repressive
TcCLB.511557.10	0.421405	non-repressive
TcCLB.509885.30	0.380917	non-repressive
TcCLB.510769.140	0.155933	non-repressive
TcCLB.507941.40	0.102336	non-repressive
TcCLB.509205.50	0.132304	non-repressive
TcCLB.509805.60	0.244892	non-repressive
TcCLB.503801.30	0.271893	non-repressive
TcCLB.509099.70	0.252955	non-repressive
TcCLB.506265.130	2.22347	non-repressive
TcCLB.509069.30	0.0757328	non-repressive
TcCLB.510351.70	0.61373	non-repressive
TcCLB.507811.20	0.224716	non-repressive
TcCLB.510611.40	0.208522	non-repressive
TcCLB.509801.30	1.68344	non-repressive
TcCLB.509773.9	0.159169	non-repressive
TcCLB.507639.10	1.21097	non-repressive
TcCLB.511713.30	0.0947474	non-repressive
TcCLB.508837.74	0.0666165	non-repressive
TcCLB.510349.40	0.120613	non-repressive
TcCLB.508375.89	0.230401	non-repressive
TcCLB.509071.10	0.24402	non-repressive
TcCLB.510311.140	0.161605	non-repressive
TcCLB.509769.33	0.0834929	non-repressive
TcCLB.506405.50	0.363386	non-repressive
TcCLB.504507.10	0.0655546	non-repressive
TcCLB.508131.19	0.175583	non-repressive
TcCLB.509151.50	0.307597	non-repressive
TcCLB.508307.20	0.0854069	non-repressive
TcCLB.503419.30	0.648909	non-repressive
TcCLB.507641.90	0.235187	non-repressive
TcCLB.511753.80	0.17654	non-repressive
TcCLB.506927.20	0.197442	non-repressive
TcCLB.507511.30	0.134854	non-repressive
TcCLB.510345.40	0.290126	non-repressive
TcCLB.510101.450	0.16777	non-repressive
TcCLB.511585.70	0.206168	non-repressive
TcCLB.511055.40	0.00337559	non-repressive
TcCLB.511419.40	0.50692	non-repressive
TcCLB.511217.180	0.135436	non-repressive
TcCLB.509167.30	0.0590658	non-repressive
TcCLB.506661.170	0.0524279	non-repressive
TcCLB.508569.90	0.352958	non-repressive
TcCLB.503487.40	0.0870143	non-repressive
TcCLB.510857.30	0.239697	non-repressive
TcCLB.506625.60	1.42042	non-repressive
TcCLB.508785.4	0.367338	non-repressive
TcCLB.506359.90	0.0884567	non-repressive
TcCLB.507009.60	0.0578618	non-repressive
TcCLB.510241.110	0.532891	non-repressive
TcCLB.505987.10	0.103411	non-repressive
TcCLB.508559.29	0.410566	non-repressive
TcCLB.509099.89	0.207185	non-repressive
TcCLB.504247.79	0.417079	non-repressive
TcCLB.506867.10	0.0868548	non-repressive
TcCLB.511001.30	0.280339	non-repressive
TcCLB.511127.320	2.21087	non-repressive
TcCLB.507129.5	0.0359847	non-repressive
TcCLB.508093.29	0.201963	non-repressive
TcCLB.511181.150	0.706907	non-repressive
TcCLB.507677.90	0.141404	non-repressive
TcCLB.505009.10	0.410561	non-repressive
TcCLB.511801.60	0.102831	non-repressive
TcCLB.504769.89	0.388658	non-repressive
TcCLB.509099.160	0.343404	non-repressive
TcCLB.510527.9	0.176743	non-repressive
TcCLB.506773.170	0.0702173	non-repressive
TcCLB.509965.30	0.128612	non-repressive
TcCLB.509651.10	0.630539	non-repressive
TcCLB.409117.10	0.189699	non-repressive
TcCLB.509591.40	0.145442	non-repressive
TcCLB.511201.49	0.323536	non-repressive
TcCLB.508207.250	0.0932114	non-repressive
TcCLB.509011.30	0.0799394	non-repressive
TcCLB.506357.110	0.0722062	non-repressive
TcCLB.506605.40	0.414916	non-repressive
TcCLB.504033.90	0.202495	non-repressive
TcCLB.507837.30	0.226739	non-repressive
TcCLB.510271.20	0.368078	non-repressive
TcCLB.504055.81	0.128325	non-repressive
TcCLB.503899.110	0.0355706	non-repressive
TcCLB.508465.110	0.138279	non-repressive
TcCLB.508557.20	0.0198026	non-repressive
TcCLB.506829.110	0.51362	non-repressive
TcCLB.507603.130	0.222109	non-repressive
TcCLB.506859.249	0.130938	non-repressive
TcCLB.506925.350	0.0648406	non-repressive
TcCLB.506211.40	0.286849	non-repressive
TcCLB.506513.90	0.0667564	non-repressive
TcCLB.511577.160	0.144436	non-repressive
TcCLB.506735.70	0.0841061	non-repressive
TcCLB.510719.60	0.338182	non-repressive
TcCLB.506135.30	0.155806	non-repressive
TcCLB.506811.50	0.44656	non-repressive
TcCLB.508307.120	0.154699	non-repressive
TcCLB.507099.140	0.0931902	non-repressive
TcCLB.506239.30	0.947184	non-repressive
TcCLB.511181.30	0.446351	non-repressive
TcCLB.511193.9	0.460212	non-repressive
TcCLB.503899.130	0.529275	non-repressive
TcCLB.508731.50	0.0579228	non-repressive
TcCLB.504213.120	0.310482	non-repressive
TcCLB.511867.50	0.326424	non-repressive
TcCLB.503897.110	0.344788	non-repressive
TcCLB.511751.120	0.0881625	non-repressive
TcCLB.510297.50	0.225397	non-repressive
TcCLB.503813.10	0.742078	non-repressive
TcCLB.408345.20	0.727782	non-repressive
TcCLB.508357.30	0.0639018	non-repressive
TcCLB.506503.140	0.103621	non-repressive
TcCLB.510431.320	0.0811312	non-repressive
TcCLB.511217.30	0.147278	non-repressive
TcCLB.506729.40	0.0917728	non-repressive
TcCLB.506743.120	0.123442	non-repressive
TcCLB.507713.40	0.484637	non-repressive
TcCLB.506413.80	0.42838	non-repressive
TcCLB.506963.60	0.119916	non-repressive
TcCLB.508387.30	0.302789	non-repressive
TcCLB.509137.30	0.307902	non-repressive
TcCLB.510073.50	0.336379	non-repressive
TcCLB.504149.130	0.0883234	non-repressive
TcCLB.508215.9	0.121969	non-repressive
TcCLB.509769.66	0.0776254	non-repressive
TcCLB.503789.34	0.33321	non-repressive
TcCLB.506399.10	0.140451	non-repressive
TcCLB.509979.30	0.975946	non-repressive
TcCLB.506941.194	0.313091	non-repressive
TcCLB.506357.50	0.438406	non-repressive
TcCLB.507809.74	0.191532	non-repressive
TcCLB.508675.40	0.0349072	non-repressive
TcCLB.506605.59	0.320951	non-repressive
TcCLB.509007.70	0.262512	non-repressive
TcCLB.511303.100	0.0599007	non-repressive
TcCLB.503893.100	0.149975	non-repressive
TcCLB.505607.9	0.789271	non-repressive
TcCLB.510759.60	0.0512155	non-repressive
TcCLB.509965.420	0.296337	non-repressive
TcCLB.503713.30	0.226535	non-repressive
TcCLB.506811.40	0.204294	non-repressive
TcCLB.506941.210	0.0304075	non-repressive
TcCLB.510289.44	0.157068	non-repressive
TcCLB.504159.40	0.163806	non-repressive
TcCLB.504213.110	0.424614	non-repressive
TcCLB.504097.4	0.22058	non-repressive
TcCLB.511303.50	0.186464	non-repressive
TcCLB.510529.10	0.134544	non-repressive
TcCLB.503897.60	0.324469	non-repressive
TcCLB.510745.40	0.118644	non-repressive
TcCLB.509231.23	0.162107	non-repressive
TcCLB.507933.29	0.0691446	non-repressive
TcCLB.509455.90	0.200711	non-repressive
TcCLB.508831.250	0.264042	non-repressive
TcCLB.509779.40	0.0483475	non-repressive
TcCLB.510407.9	0.219016	non-repressive
TcCLB.511037.30	0.105206	non-repressive
TcCLB.482097.10	0.238037	non-repressive
TcCLB.511421.60	0.111845	non-repressive
TcCLB.508145.40	0.0488179	non-repressive
TcCLB.508387.60	0.584059	non-repressive
TcCLB.505965.20	0.0519691	non-repressive
TcCLB.506863.70	0.133938	non-repressive
TcCLB.504035.130	0.0706694	non-repressive
TcCLB.505945.50	0.121422	non-repressive
TcCLB.420495.10	0.0748168	non-repressive
TcCLB.508145.49	0.339575	non-repressive
TcCLB.506399.60	0.0995345	non-repressive
TcCLB.504153.260	0.0445586	non-repressive
TcCLB.510759.4	0.0978969	non-repressive
TcCLB.507507.20	0.144191	non-repressive
TcCLB.508777.80	0.251136	non-repressive
TcCLB.510855.10	0.355261	non-repressive
TcCLB.510879.20	0.336336	non-repressive
TcCLB.510431.150	0.142654	non-repressive
TcCLB.507993.260	0.215995	non-repressive
TcCLB.510533.170	0.155098	non-repressive
TcCLB.509007.14	0.128195	non-repressive
TcCLB.507873.60	0.126858	non-repressive
TcCLB.510173.30	0.112796	non-repressive
TcCLB.511393.70	0.131351	non-repressive
TcCLB.511211.104	0.106032	non-repressive
TcCLB.504147.140	0.0295597	non-repressive
TcCLB.504427.110	0.718552	non-repressive
TcCLB.511535.10	0.744923	non-repressive
TcCLB.511539.9	0.443926	non-repressive
TcCLB.511683.20	0.201818	non-repressive
TcCLB.510349.30	0.136255	non-repressive
TcCLB.507547.30	0.19784	non-repressive
TcCLB.509203.40	0.904734	non-repressive
TcCLB.510089.100	0.0544248	non-repressive
TcCLB.511577.80	0.309794	non-repressive
TcCLB.506513.14	0.0224979	non-repressive
TcCLB.506811.120	0.0575698	non-repressive
TcCLB.510127.79	0.419792	non-repressive
TcCLB.506777.40	0.0258241	non-repressive
TcCLB.503821.19	0.926596	non-repressive
TcCLB.504017.79	0.852869	non-repressive
TcCLB.509231.10	0.57949	non-repressive
TcCLB.503873.10	0.269101	non-repressive
TcCLB.510765.20	0.265484	non-repressive
TcCLB.508387.50	0.0871429	non-repressive
TcCLB.503893.140	0.128046	non-repressive
TcCLB.504425.110	0.097364	non-repressive
TcCLB.505945.60	0.101344	non-repressive
TcCLB.506363.159	0.0511647	non-repressive
TcCLB.511365.70	0.296303	non-repressive
TcCLB.508277.200	0.170457	non-repressive
TcCLB.504213.10	0.253234	non-repressive
[truncated: 1,997 more rows]

## Sheet: Metacyclic trypomastigotes
Suplementary Table 1. List of the transcripts containing uORFs in the metacyclic trypomastigote stage. The translational efficiency (TE) of the transcripts and the uORF category present in their UTR are shown. Also the transcripts from the non represive category are shown
ID	TE	category
TcCLB.510289.30	0.427233	uORFno
TcCLB.508285.30	0.0353047	uORFno
TcCLB.509871.31	0.0405862	uORFno
TcCLB.506925.160	0.0284927	uORFno
TcCLB.508687.57	1	uORFno
TcCLB.506717.60	0.646395	uORFno
TcCLB.509265.36	0.23131	uORFno
TcCLB.506929.50	0.0283624	uORFno
TcCLB.511545.190	0.205695	uORFno
TcCLB.508163.390	0.125647	uORFno
TcCLB.506513.30	0.0558757	uORFno
TcCLB.509151.140	0.238286	uORFno
TcCLB.508215.6	0.00612571	uORFno
TcCLB.503477.30	0.0513956	uORFno
TcCLB.510513.80	0.0160921	uORFno
TcCLB.506763.140	1	uORFno
TcCLB.511745.60	0.0368735	uORFno
TcCLB.511201.58	0.0105494	uORFno
TcCLB.507867.50	0.137159	uORFno
TcCLB.507429.60	0.170984	uORFno
TcCLB.508465.100	0.101337	uORFno
TcCLB.507677.4	0.142847	uORFno
TcCLB.510773.60	0.842007	uORFno
TcCLB.506829.71	0.0589626	uORFno
TcCLB.507611.154	1	uORFno
TcCLB.507809.119	0.0833781	uORFno
TcCLB.509759.19	0.514201	uORFno
TcCLB.508541.10	0.416128	uORFno
TcCLB.506465.20	0.0420209	uORFno
TcCLB.506289.240	0.421599	uORFno
TcCLB.511753.30	0.088746	uORFno
TcCLB.506931.70	0.0864377	uORFno
TcCLB.507907.55	0.14581	uORFno
TcCLB.510253.29	0.0557414	uORFno
TcCLB.506113.83	0.13187	uORFno
TcCLB.510939.20	0.0236545	uORFno
TcCLB.509955.50	0.0672007	uORFno
TcCLB.509171.29	0.082107	uORFno
TcCLB.510181.60	0.0886074	uORFno
TcCLB.509761.20	0.166841	uORFno
TcCLB.508207.31	0.00764221	uORFno
TcCLB.506567.60	0.248882	uORFno
TcCLB.511875.5	1	uORFno
TcCLB.510055.60	0.554642	uORFno
TcCLB.509197.10	0.0740254	uORFno
TcCLB.509125.10	0.130116	uORFno
TcCLB.507467.30	0.0405328	uORFno
TcCLB.506113.50	0.119423	uORFno
TcCLB.509151.20	0.125754	uORFno
TcCLB.507841.30	0.157466	uORFno
TcCLB.508551.30	0.0408392	uORFno
TcCLB.511179.100	0.0423421	uORFno
TcCLB.510531.100	0.106207	uORFno
TcCLB.506933.60	0.366187	uORFno
TcCLB.511355.30	0.113362	uORFno
TcCLB.510013.180	1	uORFno
TcCLB.507089.60	0.150747	uORFno
TcCLB.504035.21	3.78294	uORFno
TcCLB.510175.150	0.124758	uORFno
TcCLB.510073.24	0.264898	uORFno
TcCLB.403153.10	0.640312	uORFno
TcCLB.469785.10	0.0102735	uORFno
TcCLB.506697.40	0.0762057	uORFno
TcCLB.507559.90	0.0170665	uORFno
TcCLB.509707.25	0.0440371	uORFno
TcCLB.506345.70	0.0521818	uORFno
TcCLB.510373.20	0.105919	uORFno
TcCLB.506925.140	0.0458209	uORFno
TcCLB.503745.25	1	uORFno
TcCLB.509151.100	0.0720755	uORFno
TcCLB.510285.90	0.0612446	uORFno
TcCLB.507477.20	0.074025	uORFno
TcCLB.510911.45	0.0322562	uORFno
TcCLB.509595.70	0.152933	uORFno
TcCLB.507105.132	0.0155132	uORFno
TcCLB.507859.70	0.587698	uORFno
TcCLB.509959.198	0.400825	uORFno
TcCLB.510513.20	0.0129571	uORFno
TcCLB.506683.100	0.0512049	uORFno
TcCLB.508325.310	0.416128	uORFno
TcCLB.503981.60	0.00696982	uORFno
TcCLB.510295.15	0.37824	uORFno
TcCLB.508723.40	0.0669501	uORFno
TcCLB.508163.150	1	uORFno
TcCLB.511545.90	0.0365026	uORFno
TcCLB.506357.50	1.75781	uORFno
TcCLB.509669.100	0.0518571	uORFno
TcCLB.506465.14	0.00593669	uORFno
TcCLB.506695.30	0.0129739	uORFno
TcCLB.507479.29	0.404515	uORFno
TcCLB.508777.210	1	uORFno
TcCLB.504149.30	0.252354	uORFno
TcCLB.509233.70	0.0873281	uORFno
TcCLB.506543.10	0.156621	uORFno
TcCLB.511421.217	0.0613891	uORFno
TcCLB.509149.30	0.103798	uORFno
TcCLB.508135.20	0.239006	uORFno
TcCLB.506499.120	1	uORFno
TcCLB.508097.110	0.587698	uORFno
TcCLB.506757.30	0.0171161	uORFno
TcCLB.507009.10	0.386075	uORFno
TcCLB.503531.30	0.0368624	uORFno
TcCLB.509499.38	0.05481	uORFno
TcCLB.510105.90	0.707438	uORFno
TcCLB.506635.104	0.228914	uORFno
TcCLB.506755.170	0.0262357	uORFno
TcCLB.510149.110	0.0945988	uORFno
TcCLB.503811.40	0.262462	uORFno
TcCLB.508277.100	1.2295	uORFno
TcCLB.506885.80	0.0333342	uORFno
TcCLB.511527.20	0.0331491	uORFno
TcCLB.506357.150	0.0433152	uORFno
TcCLB.510719.130	0.239947	uORFno
TcCLB.506811.30	0.431202	uORFno
TcCLB.507673.20	0.0395638	uORFno
TcCLB.510347.50	0.134067	uORFno
TcCLB.506755.70	0.0318793	uORFno
TcCLB.508777.70	0.0826166	uORFno
TcCLB.510601.40	0.262194	uORFno
TcCLB.504149.201	0.321513	uORFno
TcCLB.507875.20	0.331092	uORFno
TcCLB.503749.20	0.0065678	uORFno
TcCLB.507641.239	0.48731	uORFno
TcCLB.509233.140	0.416128	uORFno
TcCLB.507673.40	0.0250362	uORFno
TcCLB.503525.10	0.00668129	uORFno
TcCLB.504057.11	0.149484	uORFno
TcCLB.510879.229	3.48703	uORFno
TcCLB.509769.70	0.00816762	uORFno
TcCLB.507625.60	0.677644	uORFno
TcCLB.510165.30	0.0243205	uORFno
TcCLB.510123.60	0.2433	uORFno
TcCLB.506885.416	0.0453167	uORFno
TcCLB.510565.40	0.00751158	uORFno
TcCLB.507881.10	0.954572	uORFno
TcCLB.510307.94	0.315262	uORFno
TcCLB.511431.30	0.0932826	uORFno
TcCLB.506825.20	0.170224	uORFno
TcCLB.506183.40	0.914771	uORFno
TcCLB.507629.20	0.102222	uORFno
TcCLB.509965.270	0.117001	uORFno
TcCLB.506965.110	0.587698	uORFno
TcCLB.509979.281	0.221839	uORFno
TcCLB.504011.70	0.0628812	uORFno
TcCLB.507091.150	0.438955	uORFno
TcCLB.506127.100	0.0809665	uORFno
TcCLB.509121.10	0.587698	uORFno
TcCLB.466823.20	0.861177	uORFno
TcCLB.510351.31	0.124758	uORFno
TcCLB.506739.209	0.00388255	uORFno
TcCLB.506865.20	0.0130868	uORFno
TcCLB.428999.20	0.0862402	uORFno
TcCLB.510759.190	0.014336	uORFno
TcCLB.505943.50	0.0183854	uORFno
TcCLB.507011.160	0.00650953	uORFno
TcCLB.511313.20	0.014458	uORFno
TcCLB.506457.20	0.077503	uORFno
TcCLB.470169.9	0.0166149	uORFno
TcCLB.509967.50	0.0129162	uORFno
TcCLB.506147.40	0.207899	uORFno
TcCLB.508541.30	1	uORFno
TcCLB.503579.130	0.0243549	uORFno
TcCLB.505365.80	0.936398	uORFno
TcCLB.506529.230	0.509135	uORFno
TcCLB.511587.10	0.421599	uORFno
TcCLB.508539.71	1	uORFno
TcCLB.503893.120	0.0580219	uORFno
TcCLB.503425.10	0.0129143	uORFo
TcCLB.510591.20	0.158912	uORFo
TcCLB.509807.29	0.0149485	uORFo
TcCLB.503811.70	0.135806	uORFo
TcCLB.511421.210	0.0496092	uORFo
TcCLB.510027.20	0.0792639	uORFo
TcCLB.506405.100	0.00941319	uORFo
TcCLB.507091.4	0.105854	uORFo
TcCLB.508549.30	0.138556	uORFo
TcCLB.509599.100	0.0308781	uORFo
TcCLB.509203.60	0.088106	uORFo
TcCLB.511537.21	0.105344	uORFo
TcCLB.507817.9	1	uORFo
TcCLB.504099.30	0.0955999	uORFo
TcCLB.511745.40	0.00695873	uORFo
TcCLB.506945.150	0.0121808	uORFo
TcCLB.503959.20	0.00253279	uORFo
TcCLB.506661.90	0.0183062	uORFo
TcCLB.511417.30	0.0374183	uORFo
TcCLB.503955.30	0.2563	uORFo
TcCLB.510025.80	1	uORFo
TcCLB.507257.140	0.0902092	uORFo
TcCLB.510595.49	0.0708166	uORFo
TcCLB.506251.40	0.0329202	uORFo
TcCLB.506695.7	0.0439692	uORFo
TcCLB.507993.110	0.0801538	uORFo
TcCLB.511741.10	0.00888288	uORFo
TcCLB.506563.130	0.165185	uORFo
TcCLB.504159.30	0.0239993	uORFo
TcCLB.511625.74	0.013385	uORFo
TcCLB.503599.70	1	uORFo
TcCLB.503989.30	0.082447	uORFo
TcCLB.511129.54	0.0265326	uORFo
TcCLB.511469.110	0.27251	uORFo
TcCLB.508671.20	0.776524	uORFo
TcCLB.507011.120	0.0692882	uORFo
TcCLB.511109.90	0.0129744	uORFo
TcCLB.507689.25	0.0592	uORFo
TcCLB.511211.200	0.132688	uORFo
TcCLB.509167.50	0.0277247	uORFo
TcCLB.510811.10	0.123257	uORFo
TcCLB.504163.100	0.00981139	uORFo
TcCLB.511001.50	0.00899292	uORFo
TcCLB.507485.159	0.210394	uORFo
TcCLB.506525.45	0.0489495	uORFo
TcCLB.508387.90	1.47958	uORFo
TcCLB.511201.19	0.0187732	uORFo
TcCLB.511143.19	0.0564571	uORFo
TcCLB.506683.140	0.0525309	uORFo
TcCLB.510767.30	0.0356632	uORFo
TcCLB.511577.70	0.0500053	uORFo
TcCLB.506637.110	0.0601122	uORFo
TcCLB.506369.60	0.136176	uORFo
TcCLB.507711.80	0.055162	uORFo
TcCLB.506265.50	0.609521	uORFo
TcCLB.507037.70	0.198354	uORFo
TcCLB.510747.18	0.480364	uORFo
TcCLB.510229.20	0.0169927	uORFo
TcCLB.506591.81	0.0581079	uORFo
TcCLB.510323.10	0.117624	uORFo
TcCLB.508241.30	0.0652273	uORFo
TcCLB.510285.40	0.0113433	uORFo
TcCLB.506743.130	0.0240981	uORFo
TcCLB.504765.15	0.169018	uORFo
TcCLB.509967.80	0.0608939	uORFo
TcCLB.503527.60	0.2754	uORFo
TcCLB.506637.80	0.0359887	uORFo
TcCLB.510015.10	1	uORFo
TcCLB.508179.10	0.0262165	uORFo
TcCLB.507559.20	0.0120748	uORFo
TcCLB.507641.104	0.0103273	uORFo
TcCLB.511395.60	0.277012	uORFo
TcCLB.509599.120	0.0185691	uORFo
TcCLB.504867.120	0.0520272	uORFo
TcCLB.509157.40	0.0199608	uORFo
TcCLB.507089.90	0.298228	uORFo
TcCLB.504229.30	1	uORFo
TcCLB.503671.30	0.105641	uORFo
TcCLB.510283.90	0.0369507	uORFo
TcCLB.506529.200	0.141471	uORFo
TcCLB.509767.160	0.0115488	uORFo
TcCLB.506945.310	0.136354	uORFo
TcCLB.505989.78	0.0322498	uORFo
TcCLB.508277.40	0.024097	uORFo
TcCLB.503883.10	1	uORFo
TcCLB.508515.40	0.0103542	uORFo
TcCLB.510123.70	0.04526	uORFo
TcCLB.507735.69	0.0568393	uORFo
TcCLB.508465.40	0.0848926	uORFo
TcCLB.509769.4	0.0223861	uORFo
TcCLB.508387.120	0.0144127	uORFo
TcCLB.507485.140	0.128515	uORFo
TcCLB.510373.50	1	uORFo
TcCLB.507975.70	0.169914	uORFo
TcCLB.503755.54	0.176171	uORFo
TcCLB.511215.100	0.417994	uORFo
TcCLB.507009.110	0.0220166	uORFo
TcCLB.508557.29	0.125336	uORFo
TcCLB.506591.120	0.169212	uORFo
TcCLB.510997.20	0.0430233	uORFo
TcCLB.430539.10	0.070189	uORFo
TcCLB.509965.210	0.501221	uORFo
TcCLB.507603.240	0.0307009	uORFo
TcCLB.507873.30	0.0833697	uORFo
TcCLB.506931.64	0.0182356	uORFo
TcCLB.510373.110	1	uORFo
TcCLB.505073.10	2.39247	uORFo
TcCLB.511407.30	0.0105181	uORFo
TcCLB.509809.30	0.0603892	uORFo
TcCLB.504047.50	0.239876	uORFo
TcCLB.506221.80	0.0938231	uORFo
TcCLB.504033.190	0.215882	uORFo
TcCLB.511871.70	0.0185753	uORFo
TcCLB.508465.20	0.0197893	uORFo
TcCLB.509153.130	0.0430821	uORFo
TcCLB.503899.139	0.171994	uORFo
TcCLB.510763.70	0.0546904	uORFo
TcCLB.506243.10	0.682876	uORFo
TcCLB.506929.54	0.0676319	uORFo
TcCLB.508307.130	0.0284732	uORFo
TcCLB.507941.30	0.0596327	uORFo
TcCLB.506387.9	0.225405	uORFo
TcCLB.509265.50	0.0221666	uORFo
TcCLB.509537.30	0.0459943	uORFo
TcCLB.504103.50	0.497323	uORFo
TcCLB.506401.350	0.0546789	uORFo
TcCLB.508723.90	0.0130339	uORFo
TcCLB.509951.30	0.0384732	uORFo
TcCLB.510431.190	0.0756325	uORFo
TcCLB.506213.20	0.0188956	uORFo
TcCLB.510013.320	0.587698	uORFo
TcCLB.508385.40	0.0932059	uORFo
TcCLB.511001.110	0.0245908	uORFo
TcCLB.510347.10	0.0133421	uORFo
TcCLB.506529.120	0.216723	uORFo
TcCLB.507757.10	0.0874047	uORFo
TcCLB.506743.170	0.023819	uORFo
TcCLB.509921.40	0.0819339	uORFo
TcCLB.505931.40	1	uORFo
TcCLB.511751.180	0.0159169	uORFo
TcCLB.503653.90	0.0630087	uORFo
TcCLB.507939.30	0.117366	uORFo
TcCLB.508239.40	0.0353644	uORFo
TcCLB.508089.40	0.0157188	uORFo
TcCLB.510325.45	0.0335832	uORFo
TcCLB.507011.10	0.0474419	uORFo
TcCLB.506947.70	0.196699	uORFo
TcCLB.507993.340	0.0344598	uORFo
TcCLB.511109.120	0.0792601	uORFo
TcCLB.511737.6	0.223104	uORFo
TcCLB.511075.30	0.013774	uORFo
TcCLB.511577.86	0.0274303	uORFo
TcCLB.508277.280	0.0196446	uORFo
TcCLB.503955.55	0.238557	uORFo
TcCLB.511533.10	0.0218991	uORFo
TcCLB.508075.50	0.144101	uORFo
TcCLB.506203.20	0.161438	uORFo
TcCLB.506685.10	0.00925355	uORFo
TcCLB.504149.80	0.0346575	uORFo
TcCLB.511445.140	0.0132378	uORFo
TcCLB.510287.50	0.0876018	uORFo
TcCLB.505229.5	1.26551	uORFo
TcCLB.503419.40	0.0176671	uORFo
TcCLB.506941.238	0.119548	uORFo
TcCLB.509871.39	0.0107353	uORFo
TcCLB.511051.10	0.639861	uORFo
TcCLB.511055.60	1	uORFo
TcCLB.504153.270	0.121769	uORFo
TcCLB.507107.30	0.369102	uORFo
TcCLB.506223.30	0.0251358	uORFo
TcCLB.506925.80	0.013509	uORFo
TcCLB.510371.40	0.421599	uORFo
TcCLB.506603.43	0.321513	uORFo
TcCLB.506179.50	0.0661699	uORFo
TcCLB.506733.40	0.0141606	uORFo
TcCLB.504159.100	0.0279708	uORFo
TcCLB.503689.20	0.0522689	uORFo
TcCLB.506801.129	0.112583	uORFo
TcCLB.506773.100	0.0152089	uORFo
TcCLB.503829.10	0.0299973	uORFo
TcCLB.506925.220	0.105817	uORFo
TcCLB.506227.50	0.0494456	uORFo
TcCLB.504153.250	0.0251619	uORFo
TcCLB.507873.50	0.240735	uORFo
TcCLB.503493.20	0.60998	uORFo
TcCLB.509583.19	0.427341	uORFo
TcCLB.503671.20	0.0232888	uORFo
TcCLB.506401.140	0.518536	uORFo
TcCLB.442383.19	0.0286719	uORFo
TcCLB.506531.60	0.037409	uORFo
TcCLB.510607.80	2.87856	uORFo
TcCLB.507925.30	0.106045	uORFo
TcCLB.507757.26	0.0691661	uORFo
TcCLB.503643.10	0.321968	uORFo
TcCLB.511545.60	0.169914	uORFo
TcCLB.506929.20	0.018489	uORFo
TcCLB.506941.100	0.0495489	uORFo
TcCLB.511049.30	0.0698556	uORFo
TcCLB.510719.200	0.02914	uORFo
TcCLB.507213.20	0.0102406	uORFo
TcCLB.509837.40	0.019096	uORFo
TcCLB.507927.90	0.11467	uORFo
TcCLB.507257.120	0.0285909	uORFo
TcCLB.510381.5	0.0700357	uORFo
TcCLB.511173.410	1	uORFo/uORFno
TcCLB.511585.60	0.00356401	uORFo/uORFno
TcCLB.506735.10	0.118508	uORFo/uORFno
TcCLB.509809.20	0.0258857	uORFo/uORFno
TcCLB.506961.104	0.169179	uORFo/uORFno
TcCLB.504239.230	1	uORFo/uORFno
TcCLB.508731.40	0.0393637	uORFo/uORFno
TcCLB.507163.60	0.137204	uORFo/uORFno
TcCLB.509455.70	0.120767	uORFo/uORFno
TcCLB.505683.5	0.0258289	uORFo/uORFno
TcCLB.510591.20	0.158912	uORFo/uORFno
TcCLB.509807.29	0.0149485	uORFo/uORFno
TcCLB.507105.100	0.0472114	uORFo/uORFno
TcCLB.510721.21	0.106334	uORFo/uORFno
TcCLB.503811.70	0.135806	uORFo/uORFno
TcCLB.506941.150	0.412178	uORFo/uORFno
TcCLB.506251.120	0.0390095	uORFo/uORFno
TcCLB.510879.160	0.0248684	uORFo/uORFno
TcCLB.508605.20	0.0972547	uORFo/uORFno
TcCLB.511131.80	0.257065	uORFo/uORFno
TcCLB.510027.20	0.0792639	uORFo/uORFno
TcCLB.508731.20	0.015203	uORFo/uORFno
TcCLB.511587.39	0.253075	uORFo/uORFno
TcCLB.506405.100	0.00941319	uORFo/uORFno
TcCLB.510595.30	0.0801554	uORFo/uORFno
TcCLB.507091.4	0.105854	uORFo/uORFno
TcCLB.504149.117	0.0475184	uORFo/uORFno
TcCLB.509599.100	0.0308781	uORFo/uORFno
TcCLB.506407.20	0.053529	uORFo/uORFno
TcCLB.511127.360	0.0171105	uORFo/uORFno
TcCLB.508369.40	0.827049	uORFo/uORFno
TcCLB.508081.40	1	uORFo/uORFno
TcCLB.509203.60	0.088106	uORFo/uORFno
TcCLB.511575.90	0.103276	uORFo/uORFno
TcCLB.511537.21	0.105344	uORFo/uORFno
TcCLB.507669.90	0.0159273	uORFo/uORFno
TcCLB.508121.70	0.587698	uORFo/uORFno
TcCLB.506243.110	0.0996223	uORFo/uORFno
TcCLB.509957.20	0.0507808	uORFo/uORFno
TcCLB.504099.30	0.0955999	uORFo/uORFno
TcCLB.508805.30	0.608411	uORFo/uORFno
TcCLB.504229.70	0.0584254	uORFo/uORFno
TcCLB.510743.120	0.0945263	uORFo/uORFno
TcCLB.511745.40	0.00695873	uORFo/uORFno
TcCLB.411427.49	2.04567	uORFo/uORFno
TcCLB.508347.50	0.0657403	uORFo/uORFno
TcCLB.506529.490	0.026373	uORFo/uORFno
TcCLB.507859.46	1	uORFo/uORFno
TcCLB.510283.140	0.0106047	uORFo/uORFno
TcCLB.506661.90	0.0183062	uORFo/uORFno
TcCLB.509169.39	0.0700357	uORFo/uORFno
TcCLB.506367.50	0.0116176	uORFo/uORFno
TcCLB.508687.66	1	uORFo/uORFno
TcCLB.506501.90	1	uORFo/uORFno
TcCLB.511621.130	0.189131	uORFo/uORFno
TcCLB.503955.30	0.2563	uORFo/uORFno
TcCLB.504057.80	0.0448826	uORFo/uORFno
TcCLB.511545.150	0.171871	uORFo/uORFno
TcCLB.511353.20	0.303973	uORFo/uORFno
TcCLB.505943.30	0.0227379	uORFo/uORFno
TcCLB.504229.37	0.416128	uORFo/uORFno
TcCLB.510595.49	0.0708166	uORFo/uORFno
TcCLB.509667.31	0.0239164	uORFo/uORFno
TcCLB.511753.9	0.0364387	uORFo/uORFno
TcCLB.504117.9	0.203587	uORFo/uORFno
TcCLB.510073.75	0.0490955	uORFo/uORFno
TcCLB.511361.4	1.56766	uORFo/uORFno
TcCLB.510055.150	0.175239	uORFo/uORFno
TcCLB.510279.30	1	uORFo/uORFno
TcCLB.503811.50	0.0153609	uORFo/uORFno
TcCLB.511545.30	0.097708	uORFo/uORFno
TcCLB.509231.30	1.1512	uORFo/uORFno
TcCLB.506695.7	0.0439692	uORFo/uORFno
TcCLB.507993.110	0.0801538	uORFo/uORFno
TcCLB.508081.60	1	uORFo/uORFno
TcCLB.511211.210	0.38265	uORFo/uORFno
TcCLB.507121.40	0.0367702	uORFo/uORFno
TcCLB.506799.40	1	uORFo/uORFno
TcCLB.506501.300	0.416128	uORFo/uORFno
TcCLB.509953.9	0.866282	uORFo/uORFno
TcCLB.508143.110	1	uORFo/uORFno
TcCLB.511557.40	0.016541	uORFo/uORFno
TcCLB.511129.54	0.0265326	uORFo/uORFno
TcCLB.511469.110	0.27251	uORFo/uORFno
TcCLB.511181.70	0.986214	uORFo/uORFno
TcCLB.508671.20	0.776524	uORFo/uORFno
TcCLB.507179.14	1	uORFo/uORFno
TcCLB.507611.210	1	uORFo/uORFno
TcCLB.511109.100	0.188691	uORFo/uORFno
TcCLB.510261.21	0.26234	uORFo/uORFno
TcCLB.504005.3	0.149718	uORFo/uORFno
TcCLB.507011.120	0.0692882	uORFo/uORFno
TcCLB.507089.154	0.0515787	uORFo/uORFno
TcCLB.504005.29	0.0356379	uORFo/uORFno
TcCLB.511109.90	0.0129744	uORFo/uORFno
TcCLB.506375.70	0.143127	uORFo/uORFno
TcCLB.510861.60	0.0730419	uORFo/uORFno
TcCLB.506737.81	1	uORFo/uORFno
TcCLB.510101.310	0.122446	uORFo/uORFno
TcCLB.506895.40	0.126738	uORFo/uORFno
TcCLB.503613.40	0.0610175	uORFo/uORFno
TcCLB.506947.80	0.406213	uORFo/uORFno
TcCLB.507977.9	3.16159	uORFo/uORFno
TcCLB.510811.10	0.123257	uORFo/uORFno
TcCLB.510751.4	0.594684	uORFo/uORFno
TcCLB.507953.190	0.488879	uORFo/uORFno
TcCLB.506699.10	0.0380863	uORFo/uORFno
TcCLB.510013.200	0.421599	uORFo/uORFno
TcCLB.508903.90	0.714097	uORFo/uORFno
TcCLB.506211.60	1.39876	uORFo/uORFno
TcCLB.507035.70	0.264898	uORFo/uORFno
TcCLB.510605.19	0.0569457	uORFo/uORFno
TcCLB.507485.159	0.210394	uORFo/uORFno
TcCLB.511555.50	0.0282963	uORFo/uORFno
TcCLB.504239.270	0.416128	uORFo/uORFno
TcCLB.507129.40	5.12379	uORFo/uORFno
TcCLB.511201.19	0.0187732	uORFo/uORFno
TcCLB.511585.220	0.0581724	uORFo/uORFno
TcCLB.506683.140	0.0525309	uORFo/uORFno
TcCLB.506637.110	0.0601122	uORFo/uORFno
TcCLB.509543.10	1	uORFo/uORFno
TcCLB.507817.18	1	uORFo/uORFno
TcCLB.506633.80	0.0927698	uORFo/uORFno
TcCLB.507811.90	0.0721155	uORFo/uORFno
TcCLB.506869.60	0.398217	uORFo/uORFno
TcCLB.504137.30	0.0312918	uORFo/uORFno
TcCLB.506773.50	0.0826491	uORFo/uORFno
TcCLB.503601.20	1	uORFo/uORFno
TcCLB.510279.240	1	uORFo/uORFno
TcCLB.507711.80	0.055162	uORFo/uORFno
TcCLB.511365.80	0.331111	uORFo/uORFno
TcCLB.510911.40	0.03918	uORFo/uORFno
TcCLB.507037.70	0.198354	uORFo/uORFno
TcCLB.510747.18	0.480364	uORFo/uORFno
TcCLB.506591.81	0.0581079	uORFo/uORFno
TcCLB.508781.10	0.319098	uORFo/uORFno
TcCLB.510323.10	0.117624	uORFo/uORFno
TcCLB.508787.20	0.0503293	uORFo/uORFno
TcCLB.511873.20	0.322096	uORFo/uORFno
TcCLB.507929.10	0.0176653	uORFo/uORFno
TcCLB.508805.80	0.39328	uORFo/uORFno
TcCLB.507859.31	1	uORFo/uORFno
TcCLB.503619.25	1.2143	uORFo/uORFno
TcCLB.510285.40	0.0113433	uORFo/uORFno
TcCLB.506933.30	0.0706778	uORFo/uORFno
TcCLB.506965.160	1	uORFo/uORFno
TcCLB.509127.97	0.0166259	uORFo/uORFno
TcCLB.511603.310	0.168858	uORFo/uORFno
TcCLB.508125.40	1	uORFo/uORFno
TcCLB.506473.20	0.102529	uORFo/uORFno
TcCLB.510379.20	0.321513	uORFo/uORFno
TcCLB.510231.20	0.0771188	uORFo/uORFno
TcCLB.509449.5	0.942162	uORFo/uORFno
TcCLB.508181.40	0.066418	uORFo/uORFno
TcCLB.510877.90	0.0268452	uORFo/uORFno
TcCLB.503903.30	0.0040885	uORFo/uORFno
TcCLB.504765.15	0.169018	uORFo/uORFno
TcCLB.509967.80	0.0608939	uORFo/uORFno
TcCLB.510015.10	1	uORFo/uORFno
TcCLB.508179.10	0.0262165	uORFo/uORFno
TcCLB.507277.20	0.542641	uORFo/uORFno
TcCLB.508081.20	1	uORFo/uORFno
TcCLB.511337.10	0.186179	uORFo/uORFno
TcCLB.506859.240	0.291733	uORFo/uORFno
TcCLB.507641.104	0.0103273	uORFo/uORFno
TcCLB.511603.480	1	uORFo/uORFno
TcCLB.508227.10	0.1719	uORFo/uORFno
TcCLB.506211.220	0.142083	uORFo/uORFno
TcCLB.511189.70	0.538545	uORFo/uORFno
TcCLB.511395.60	0.277012	uORFo/uORFno
TcCLB.507275.61	0.186172	uORFo/uORFno
TcCLB.507941.110	0.0111892	uORFo/uORFno
TcCLB.507739.59	0.0501814	uORFo/uORFno
TcCLB.506657.30	0.00881116	uORFo/uORFno
TcCLB.433033.10	0.421599	uORFo/uORFno
TcCLB.506715.10	0.138313	uORFo/uORFno
TcCLB.507011.70	0.0393322	uORFo/uORFno
TcCLB.508387.100	0.793779	uORFo/uORFno
TcCLB.503671.30	0.105641	uORFo/uORFno
TcCLB.508143.65	0.262728	uORFo/uORFno
TcCLB.506857.80	0.22143	uORFo/uORFno
TcCLB.510283.90	0.0369507	uORFo/uORFno
TcCLB.510767.40	0.183701	uORFo/uORFno
TcCLB.509777.40	0.0514163	uORFo/uORFno
TcCLB.506203.70	0.0451088	uORFo/uORFno
TcCLB.506495.6	0.0364551	uORFo/uORFno
TcCLB.509957.10	0.0613891	uORFo/uORFno
TcCLB.505989.78	0.0322498	uORFo/uORFno
TcCLB.511585.30	0.13661	uORFo/uORFno
TcCLB.508515.40	0.0103542	uORFo/uORFno
TcCLB.510123.70	0.04526	uORFo/uORFno
TcCLB.507735.69	0.0568393	uORFo/uORFno
TcCLB.508465.40	0.0848926	uORFo/uORFno
TcCLB.506729.90	0.0970737	uORFo/uORFno
TcCLB.508387.120	0.0144127	uORFo/uORFno
TcCLB.508081.80	1	uORFo/uORFno
TcCLB.507611.120	0.077702	uORFo/uORFno
TcCLB.507485.140	0.128515	uORFo/uORFno
TcCLB.507953.80	0.416128	uORFo/uORFno
TcCLB.508583.10	0.216232	uORFo/uORFno
TcCLB.506649.110	0.16867	uORFo/uORFno
TcCLB.507975.70	0.169914	uORFo/uORFno
TcCLB.508609.20	0.477374	uORFo/uORFno
TcCLB.503755.54	0.176171	uORFo/uORFno
TcCLB.508557.29	0.125336	uORFo/uORFno
TcCLB.507925.60	0.0321541	uORFo/uORFno
TcCLB.507875.50	2.0998	uORFo/uORFno
TcCLB.508163.240	1	uORFo/uORFno
TcCLB.430539.10	0.070189	uORFo/uORFno
TcCLB.508943.4	0.0328448	uORFo/uORFno
TcCLB.508121.43	0.125245	uORFo/uORFno
TcCLB.510021.60	0.15123	uORFo/uORFno
TcCLB.510025.60	0.221562	uORFo/uORFno
TcCLB.508307.134	0.1746	uORFo/uORFno
TcCLB.506931.64	0.0182356	uORFo/uORFno
TcCLB.511075.20	0.012164	uORFo/uORFno
TcCLB.508321.50	0.0272481	uORFo/uORFno
TcCLB.511401.24	0.0960854	uORFo/uORFno
TcCLB.510373.110	1	uORFo/uORFno
TcCLB.511407.30	0.0105181	uORFo/uORFno
TcCLB.509921.51	1	uORFo/uORFno
TcCLB.506529.370	0.267105	uORFo/uORFno
TcCLB.506221.80	0.0938231	uORFo/uORFno
TcCLB.504033.190	0.215882	uORFo/uORFno
TcCLB.509201.20	0.0190927	uORFo/uORFno
TcCLB.506501.59	1	uORFo/uORFno
TcCLB.511871.70	0.0185753	uORFo/uORFno
TcCLB.509153.130	0.0430821	uORFo/uORFno
TcCLB.503899.139	0.171994	uORFo/uORFno
TcCLB.509895.30	0.00652371	uORFo/uORFno
TcCLB.506289.60	0.479255	uORFo/uORFno
TcCLB.506243.10	0.682876	uORFo/uORFno
TcCLB.508125.110	0.267105	uORFo/uORFno
TcCLB.506929.54	0.0676319	uORFo/uORFno
TcCLB.511315.56	0.0178998	uORFo/uORFno
TcCLB.507941.30	0.0596327	uORFo/uORFno
TcCLB.507527.40	0.0230554	uORFo/uORFno
TcCLB.506387.9	0.225405	uORFo/uORFno
TcCLB.508381.20	0.185371	uORFo/uORFno
TcCLB.504219.50	1	uORFo/uORFno
TcCLB.509537.30	0.0459943	uORFo/uORFno
TcCLB.506311.30	0.00894058	uORFo/uORFno
TcCLB.504103.50	0.497323	uORFo/uORFno
TcCLB.506401.350	0.0546789	uORFo/uORFno
TcCLB.505807.160	0.0237109	uORFo/uORFno
TcCLB.510431.190	0.0756325	uORFo/uORFno
TcCLB.510349.80	0.338772	uORFo/uORFno
TcCLB.503767.20	1	uORFo/uORFno
TcCLB.510013.320	0.587698	uORFo/uORFno
TcCLB.508385.40	0.0932059	uORFo/uORFno
TcCLB.510347.10	0.0133421	uORFo/uORFno
TcCLB.506799.120	1	uORFo/uORFno
TcCLB.507083.30	0.600283	uORFo/uORFno
TcCLB.509667.20	0.022322	uORFo/uORFno
TcCLB.509921.40	0.0819339	uORFo/uORFno
TcCLB.506375.20	0.41988	uORFo/uORFno
TcCLB.505931.40	1	uORFo/uORFno
TcCLB.509007.99	0.211536	uORFo/uORFno
TcCLB.506529.340	0.0459571	uORFo/uORFno
TcCLB.509977.90	0.321513	uORFo/uORFno
TcCLB.508145.20	1	uORFo/uORFno
TcCLB.506499.180	0.24444	uORFo/uORFno
TcCLB.503653.90	0.0630087	uORFo/uORFno
TcCLB.504229.110	0.0235159	uORFo/uORFno
TcCLB.506513.150	0.1528	uORFo/uORFno
TcCLB.507993.340	0.0344598	uORFo/uORFno
TcCLB.503953.40	0.0859494	uORFo/uORFno
TcCLB.506635.120	0.058477	uORFo/uORFno
TcCLB.503419.20	0.00716482	uORFo/uORFno
TcCLB.511471.150	0.115469	uORFo/uORFno
TcCLB.511577.86	0.0274303	uORFo/uORFno
TcCLB.510861.50	0.299995	uORFo/uORFno
TcCLB.508277.280	0.0196446	uORFo/uORFno
TcCLB.506925.170	0.399377	uORFo/uORFno
TcCLB.503955.55	0.238557	uORFo/uORFno
TcCLB.509965.360	0.0545527	uORFo/uORFno
TcCLB.511533.10	0.0218991	uORFo/uORFno
TcCLB.507243.9	1.88844	uORFo/uORFno
TcCLB.508075.50	0.144101	uORFo/uORFno
TcCLB.506519.40	0.191549	uORFo/uORFno
TcCLB.506203.20	0.161438	uORFo/uORFno
TcCLB.510287.50	0.0876018	uORFo/uORFno
TcCLB.503419.40	0.0176671	uORFo/uORFno
TcCLB.509871.39	0.0107353	uORFo/uORFno
TcCLB.511051.10	0.639861	uORFo/uORFno
TcCLB.511055.60	1	uORFo/uORFno
TcCLB.506801.70	0.036312	uORFo/uORFno
TcCLB.503397.10	0.998721	uORFo/uORFno
TcCLB.504153.270	0.121769	uORFo/uORFno
TcCLB.506529.425	0.219048	uORFo/uORFno
TcCLB.507107.30	0.369102	uORFo/uORFno
TcCLB.506223.30	0.0251358	uORFo/uORFno
TcCLB.506603.43	0.321513	uORFo/uORFno
TcCLB.506179.50	0.0661699	uORFo/uORFno
TcCLB.508989.120	0.0133796	uORFo/uORFno
TcCLB.507957.210	0.19429	uORFo/uORFno
TcCLB.504159.100	0.0279708	uORFo/uORFno
TcCLB.507529.30	0.241203	uORFo/uORFno
TcCLB.503689.20	0.0522689	uORFo/uORFno
TcCLB.506285.80	2.2238	uORFo/uORFno
TcCLB.507163.20	0.421599	uORFo/uORFno
TcCLB.506289.30	0.0227672	uORFo/uORFno
TcCLB.506113.90	2.62572	uORFo/uORFno
TcCLB.506227.50	0.0494456	uORFo/uORFno
TcCLB.504153.250	0.0251619	uORFo/uORFno
TcCLB.503493.20	0.60998	uORFo/uORFno
TcCLB.511737.80	0.0636675	uORFo/uORFno
TcCLB.509081.10	0.0400777	uORFo/uORFno
TcCLB.442383.19	0.0286719	uORFo/uORFno
TcCLB.506603.29	0.446015	uORFo/uORFno
TcCLB.508207.80	0.0427316	uORFo/uORFno
TcCLB.507925.30	0.106045	uORFo/uORFno
TcCLB.507757.26	0.0691661	uORFo/uORFno
TcCLB.503643.10	0.321968	uORFo/uORFno
TcCLB.506599.320	1	uORFo/uORFno
TcCLB.511049.30	0.0698556	uORFo/uORFno
TcCLB.503667.20	1.88844	uORFo/uORFno
TcCLB.511305.10	0.136291	uORFo/uORFno
TcCLB.510381.5	0.0700357	uORFo/uORFno
TcCLB.511369.10	0.880682	extended
TcCLB.507485.120	0.108631	extended
TcCLB.510759.40	0.166738	extended
TcCLB.507467.20	1.82885	extended
TcCLB.510307.191	0.0539407	extended
TcCLB.510091.40	0.0254368	extended
TcCLB.507805.30	0.609582	extended
TcCLB.510351.60	0.0707778	extended
TcCLB.506945.40	0.184293	extended
TcCLB.508367.50	0.0883273	extended
TcCLB.506563.130	0.165185	extended
TcCLB.508771.20	0.49377	extended
TcCLB.506693.30	0.249282	extended
TcCLB.506743.200	0.0703709	extended
TcCLB.507689.25	0.0592	extended
TcCLB.506659.20	0.0585349	extended
TcCLB.510515.80	0.156246	extended
TcCLB.510025.165	0.210502	extended
TcCLB.508387.90	1.47958	extended
TcCLB.506369.30	0.00458518	extended
TcCLB.506531.9	0.0963888	extended
TcCLB.510289.60	0.320296	extended
TcCLB.508093.39	0.282787	extended
TcCLB.507093.220	0.219338	extended
TcCLB.508147.75	1	extended
TcCLB.507041.100	0.0994951	extended
TcCLB.506759.150	0.161734	extended
TcCLB.508385.60	0.541328	extended
TcCLB.510055.130	0.149871	extended
TcCLB.508147.45	0.325364	extended
TcCLB.509735.150	0.56456	extended
TcCLB.504883.30	0.0364186	extended
TcCLB.509965.310	0.0177923	extended
TcCLB.503883.10	1	extended
TcCLB.508207.90	0.0935592	extended
TcCLB.511571.40	0.393739	extended
TcCLB.509965.210	0.501221	extended
TcCLB.507603.260	0.25746	extended
TcCLB.506729.9	0.0587466	extended
TcCLB.504047.50	0.239876	extended
TcCLB.509735.70	0.107238	extended
TcCLB.508647.250	0.0290294	extended
TcCLB.509769.90	0.124978	extended
TcCLB.511751.180	0.0159169	extended
TcCLB.507939.30	0.117366	extended
TcCLB.503479.20	0.263765	extended
TcCLB.511911.71	1.26301	extended
TcCLB.506885.50	0.0778661	extended
TcCLB.511593.51	0.631927	extended
TcCLB.511747.14	0.0244564	extended
TcCLB.511421.200	0.123276	extended
TcCLB.506183.70	0.0281788	extended
TcCLB.507809.100	0.501753	extended
TcCLB.503453.100	0.480617	non-repressive
TcCLB.506825.90	0.103424	non-repressive
TcCLB.511529.68	0.014201	non-repressive
TcCLB.509967.160	0.0276487	non-repressive
TcCLB.506925.10	0.285593	non-repressive
TcCLB.510347.20	0.111769	non-repressive
TcCLB.510089.110	0.192974	non-repressive
TcCLB.503971.30	0.011185	non-repressive
TcCLB.510027.10	0.298962	non-repressive
TcCLB.511871.34	0.0282456	non-repressive
TcCLB.508989.90	0.483053	non-repressive
TcCLB.506483.60	0.0147573	non-repressive
TcCLB.510289.40	0.660655	non-repressive
TcCLB.509805.230	0.0123404	non-repressive
TcCLB.503675.40	0.153326	non-repressive
TcCLB.503899.50	0.102731	non-repressive
TcCLB.506167.9	0.142681	non-repressive
TcCLB.506825.200	0.2217	non-repressive
TcCLB.507809.140	0.142042	non-repressive
TcCLB.511571.20	0.451905	non-repressive
TcCLB.506401.130	0.153498	non-repressive
TcCLB.510163.10	0.0661424	non-repressive
TcCLB.508375.30	0.163464	non-repressive
TcCLB.506513.180	0.593707	non-repressive
TcCLB.511619.5	0.185104	non-repressive
TcCLB.511753.60	0.0733333	non-repressive
TcCLB.506265.170	0.0131037	non-repressive
TcCLB.503841.20	0.183769	non-repressive
TcCLB.507467.94	0.00881168	non-repressive
TcCLB.511423.160	0.489607	non-repressive
TcCLB.511333.4	0.557124	non-repressive
TcCLB.511543.20	0.040006	non-repressive
TcCLB.508181.30	0.0209473	non-repressive
TcCLB.506401.230	0.657073	non-repressive
TcCLB.503419.54	0.0201206	non-repressive
TcCLB.511351.30	0.0886171	non-repressive
TcCLB.511751.22	0.0801182	non-repressive
TcCLB.504867.20	0.0462564	non-repressive
TcCLB.510525.40	0.0150052	non-repressive
TcCLB.504137.90	0.0420672	non-repressive
TcCLB.504103.30	0.0541372	non-repressive
TcCLB.511431.60	1.02723	non-repressive
TcCLB.508779.70	0.0849849	non-repressive
TcCLB.511047.40	0.0637693	non-repressive
TcCLB.509883.9	0.842007	non-repressive
TcCLB.510241.5	0.0245637	non-repressive
TcCLB.506401.330	0.244465	non-repressive
TcCLB.510565.170	0.02368	non-repressive
TcCLB.511585.160	0.0739268	non-repressive
TcCLB.503683.11	0.820397	non-repressive
TcCLB.507547.90	0.745256	non-repressive
TcCLB.507975.40	0.271207	non-repressive
TcCLB.509595.30	0.0605975	non-repressive
TcCLB.508777.130	0.234856	non-repressive
TcCLB.503899.80	0.268785	non-repressive
TcCLB.509805.80	0.426246	non-repressive
TcCLB.511439.90	0.410462	non-repressive
TcCLB.510241.100	0.0910274	non-repressive
TcCLB.506167.40	0.303175	non-repressive
TcCLB.504137.70	0.101311	non-repressive
TcCLB.506797.80	0.108554	non-repressive
TcCLB.510753.9	0.145926	non-repressive
TcCLB.509073.40	0.204426	non-repressive
TcCLB.508241.104	0.281978	non-repressive
TcCLB.504147.160	0.720975	non-repressive
TcCLB.511309.30	0.0349376	non-repressive
TcCLB.511585.130	0.074492	non-repressive
TcCLB.507993.190	0.296364	non-repressive
TcCLB.510243.30	0.153719	non-repressive
TcCLB.511211.235	0.550004	non-repressive
TcCLB.458015.10	0.266504	non-repressive
TcCLB.507993.30	0.116443	non-repressive
TcCLB.506633.109	0.0738549	non-repressive
TcCLB.510351.140	0.108569	non-repressive
TcCLB.510255.20	0.0903966	non-repressive
TcCLB.509393.50	0.334929	non-repressive
TcCLB.508719.50	0.0223918	non-repressive
TcCLB.511181.50	0.572722	non-repressive
TcCLB.509499.14	0.101206	non-repressive
TcCLB.507445.9	16.1385	non-repressive
TcCLB.508647.270	0.325937	non-repressive
TcCLB.511127.220	0.294814	non-repressive
TcCLB.510719.310	0.100242	non-repressive
TcCLB.508209.20	0.0214686	non-repressive
TcCLB.506637.40	0.344129	non-repressive
TcCLB.510103.24	0.0935741	non-repressive
TcCLB.504133.15	2.30797	non-repressive
TcCLB.508241.100	0.0907872	non-repressive
TcCLB.504625.80	0.169995	non-repressive
TcCLB.508569.10	1.35045	non-repressive
TcCLB.511407.70	0.137252	non-repressive
TcCLB.506147.160	0.0529086	non-repressive
TcCLB.509819.30	0.0353665	non-repressive
TcCLB.508207.180	0.584985	non-repressive
TcCLB.511211.100	0.0655829	non-repressive
TcCLB.509167.110	0.646559	non-repressive
TcCLB.503627.20	0.101936	non-repressive
TcCLB.511739.20	0.222456	non-repressive
TcCLB.511407.10	0.235486	non-repressive
TcCLB.511751.200	0.109261	non-repressive
TcCLB.503529.10	0.0780461	non-repressive
TcCLB.510257.60	0.53385	non-repressive
TcCLB.507485.90	0.00989485	non-repressive
TcCLB.510101.270	0.199737	non-repressive
TcCLB.507483.60	0.0887271	non-repressive
TcCLB.509703.10	1.25434	non-repressive
TcCLB.511559.34	0.0352926	non-repressive
TcCLB.509099.30	0.0780862	non-repressive
TcCLB.510311.40	0.175297	non-repressive
TcCLB.506801.80	1.2545	non-repressive
TcCLB.447255.20	0.109087	non-repressive
TcCLB.511585.210	0.0834031	non-repressive
TcCLB.507811.60	0.545309	non-repressive
TcCLB.503897.140	0.293697	non-repressive
TcCLB.503571.19	0.487002	non-repressive
TcCLB.507709.80	0.0403881	non-repressive
TcCLB.511867.10	0.259935	non-repressive
TcCLB.511585.125	0.122385	non-repressive
TcCLB.511531.9	0.319455	non-repressive
TcCLB.509589.50	0.509252	non-repressive
TcCLB.511439.50	0.349218	non-repressive
TcCLB.427355.10	0.452106	non-repressive
TcCLB.508973.69	0.0404706	non-repressive
TcCLB.511071.130	0.410739	non-repressive
TcCLB.508205.20	0.148109	non-repressive
TcCLB.507257.170	0.0564682	non-repressive
TcCLB.510533.160	0.0863944	non-repressive
TcCLB.503885.60	0.00650083	non-repressive
TcCLB.511627.150	0.0010741	non-repressive
TcCLB.511621.50	0.612358	non-repressive
TcCLB.510149.9	0.964728	non-repressive
TcCLB.506693.7	0.100282	non-repressive
TcCLB.506287.140	0.0850999	non-repressive
TcCLB.510773.20	0.388775	non-repressive
TcCLB.509767.110	0.0634113	non-repressive
TcCLB.510091.14	0.0564773	non-repressive
TcCLB.506925.64	0.237186	non-repressive
TcCLB.510747.130	0.0582017	non-repressive
TcCLB.503969.20	1.22782	non-repressive
TcCLB.511589.250	0.943734	non-repressive
TcCLB.510289.6	0.0621711	non-repressive
TcCLB.509597.29	2.15586	non-repressive
TcCLB.510091.20	0.0596283	non-repressive
TcCLB.507709.110	0.642978	non-repressive
TcCLB.511127.350	0.112109	non-repressive
TcCLB.511309.60	0.464759	non-repressive
TcCLB.510243.80	0.0454293	non-repressive
TcCLB.507923.30	0.109615	non-repressive
TcCLB.510125.10	1.09461	non-repressive
TcCLB.507809.50	0.257303	non-repressive
TcCLB.506239.40	0.0938534	non-repressive
TcCLB.510759.100	0.269019	non-repressive
TcCLB.511577.50	0.0815407	non-repressive
TcCLB.508717.20	0.420718	non-repressive
TcCLB.506357.199	0.191145	non-repressive
TcCLB.510241.124	0.419913	non-repressive
TcCLB.506503.30	0.10765	non-repressive
TcCLB.507641.150	0.00870063	non-repressive
TcCLB.511733.50	0.201539	non-repressive
TcCLB.508541.190	0.0912355	non-repressive
TcCLB.506739.99	0.249813	non-repressive
TcCLB.506661.50	0.139894	non-repressive
TcCLB.510879.60	0.0237245	non-repressive
TcCLB.506745.4	0.421599	non-repressive
TcCLB.504883.50	0.0783512	non-repressive
TcCLB.510101.360	0.345688	non-repressive
TcCLB.510719.120	0.506658	non-repressive
TcCLB.507093.240	0.0246578	non-repressive
TcCLB.511751.60	0.108038	non-repressive
TcCLB.510311.30	0.206493	non-repressive
TcCLB.510101.59	0.0643778	non-repressive
TcCLB.503885.90	0.131513	non-repressive
TcCLB.511409.10	0.920385	non-repressive
TcCLB.504057.40	0.100749	non-repressive
TcCLB.503479.30	0.486431	non-repressive
TcCLB.509651.10	0.734621	non-repressive
TcCLB.511303.160	0.0812841	non-repressive
TcCLB.506525.80	0.245437	non-repressive
TcCLB.510741.30	0.0649118	non-repressive
TcCLB.510145.10	0.569004	non-repressive
TcCLB.508951.80	0.0936267	non-repressive
TcCLB.506603.50	0.90602	non-repressive
TcCLB.509925.70	0.916048	non-repressive
TcCLB.506129.20	0.321513	non-repressive
TcCLB.509581.35	0.587698	non-repressive
TcCLB.510089.200	0.357569	non-repressive
TcCLB.507625.170	0.0518167	non-repressive
TcCLB.503575.50	0.275431	non-repressive
TcCLB.504213.140	0.0915439	non-repressive
TcCLB.509543.20	0.0749059	non-repressive
TcCLB.508211.50	0.249986	non-repressive
TcCLB.507861.14	0.587698	non-repressive
TcCLB.503685.5	1.89978	non-repressive
TcCLB.510517.100	0.0636867	non-repressive
TcCLB.506733.30	0.149655	non-repressive
TcCLB.510073.90	0.0379115	non-repressive
TcCLB.510297.119	8.81467	non-repressive
TcCLB.511215.119	2.07505	non-repressive
TcCLB.506625.19	0.258322	non-repressive
TcCLB.511303.24	0.278574	non-repressive
TcCLB.503515.14	0.0319479	non-repressive
TcCLB.506775.170	0.0133376	non-repressive
TcCLB.504213.60	0.276869	non-repressive
TcCLB.510529.30	0.512289	non-repressive
TcCLB.508729.9	0.0684895	non-repressive
TcCLB.509151.120	0.141187	non-repressive
TcCLB.511531.50	0.382566	non-repressive
TcCLB.506203.120	0.10557	non-repressive
TcCLB.506517.14	3.96231	non-repressive
TcCLB.509801.20	0.00421163	non-repressive
TcCLB.506859.80	0.072287	non-repressive
TcCLB.504179.9	0.168953	non-repressive
TcCLB.506925.310	0.0123653	non-repressive
TcCLB.506357.160	0.64059	non-repressive
TcCLB.503819.20	0.0271173	non-repressive
TcCLB.503881.10	0.890591	non-repressive
TcCLB.503419.60	0.400008	non-repressive
TcCLB.506683.30	0.0354981	non-repressive
TcCLB.509979.14	0.229594	non-repressive
TcCLB.511303.9	0.432233	non-repressive
TcCLB.511369.5	0.336438	non-repressive
TcCLB.510431.230	0.0209954	non-repressive
TcCLB.506773.10	0.505488	non-repressive
TcCLB.510531.10	0.0285531	non-repressive
TcCLB.504203.50	0.612724	non-repressive
TcCLB.506529.410	0.0577353	non-repressive
TcCLB.506525.70	0.0873863	non-repressive
TcCLB.506635.130	0.560131	non-repressive
TcCLB.505843.20	0.129544	non-repressive
TcCLB.503805.6	0.0392639	non-repressive
TcCLB.507963.70	0.0117388	non-repressive
TcCLB.509157.60	0.0417469	non-repressive
TcCLB.511143.30	0.0751202	non-repressive
TcCLB.508209.144	13.8482	non-repressive
TcCLB.507963.30	0.0222863	non-repressive
TcCLB.510517.20	0.280754	non-repressive
TcCLB.506563.180	0.985741	non-repressive
TcCLB.505965.80	0.0310083	non-repressive
TcCLB.506885.180	0.140553	non-repressive
TcCLB.509757.30	0.0297897	non-repressive
TcCLB.511423.90	0.0847809	non-repressive
TcCLB.506859.20	0.219332	non-repressive
TcCLB.506605.214	0.018511	non-repressive
TcCLB.509011.40	1.94073	non-repressive
TcCLB.507585.20	0.0632051	non-repressive
TcCLB.506739.40	0.124825	non-repressive
TcCLB.511533.5	1.00526	non-repressive
TcCLB.511189.90	0.0562149	non-repressive
TcCLB.509157.220	0.34368	non-repressive
TcCLB.511419.10	0.0165853	non-repressive
TcCLB.506739.10	0.538619	non-repressive
TcCLB.510073.10	2.00013	non-repressive
TcCLB.510603.130	0.175806	non-repressive
TcCLB.511309.20	0.915112	non-repressive
TcCLB.510257.120	0.294623	non-repressive
TcCLB.507447.19	3.66987	non-repressive
TcCLB.504009.10	0.0538588	non-repressive
TcCLB.508569.20	0.676761	non-repressive
TcCLB.506227.90	0.0743551	non-repressive
TcCLB.510105.170	0.240087	non-repressive
TcCLB.506739.160	0.223032	non-repressive
TcCLB.507529.20	0.18655	non-repressive
TcCLB.509589.40	0.0409758	non-repressive
TcCLB.506289.50	0.236614	non-repressive
TcCLB.504107.10	3.26276	non-repressive
TcCLB.510719.74	0.100935	non-repressive
TcCLB.511693.40	0.143471	non-repressive
TcCLB.511531.40	0.542625	non-repressive
TcCLB.510565.11	0.552438	non-repressive
TcCLB.511677.10	2.91108	non-repressive
TcCLB.508465.50	0.083926	non-repressive
TcCLB.506529.640	0.27232	non-repressive
TcCLB.509805.260	0.552374	non-repressive
TcCLB.510367.10	0.450513	non-repressive
TcCLB.510719.280	0.563554	non-repressive
TcCLB.506979.10	0.0861928	non-repressive
TcCLB.511363.4	0.980379	non-repressive
TcCLB.510297.100	0.150596	non-repressive
TcCLB.509157.90	0.911707	non-repressive
TcCLB.510595.4	0.360151	non-repressive
TcCLB.506907.30	0.147913	non-repressive
TcCLB.506513.170	0.24648	non-repressive
TcCLB.511417.100	0.0528915	non-repressive
TcCLB.511111.50	0.285335	non-repressive
TcCLB.508075.60	0.0209985	non-repressive
TcCLB.510149.80	0.250635	non-repressive
TcCLB.508369.20	0.167276	non-repressive
TcCLB.510743.30	0.189095	non-repressive
TcCLB.503697.120	0.979148	non-repressive
TcCLB.511751.114	0.0166168	non-repressive
TcCLB.506211.210	0.338864	non-repressive
TcCLB.508567.60	0.0531154	non-repressive
TcCLB.508181.130	1.59579	non-repressive
TcCLB.511331.10	0.26234	non-repressive
TcCLB.509597.10	0.154491	non-repressive
TcCLB.510717.30	0.424277	non-repressive
TcCLB.507993.33	0.180113	non-repressive
TcCLB.506657.79	0.014131	non-repressive
TcCLB.510089.80	0.212671	non-repressive
TcCLB.508385.50	0.0192927	non-repressive
TcCLB.509153.100	0.147169	non-repressive
TcCLB.511127.70	0.815735	non-repressive
TcCLB.504137.160	0.0525682	non-repressive
TcCLB.506351.35	0.149795	non-repressive
TcCLB.509979.60	0.056646	non-repressive
TcCLB.510747.90	0.0777932	non-repressive
TcCLB.507993.89	0.0725371	non-repressive
TcCLB.507627.9	0.121868	non-repressive
TcCLB.503653.70	0.0845035	non-repressive
TcCLB.506563.110	0.609459	non-repressive
TcCLB.504427.200	0.144809	non-repressive
TcCLB.510143.40	0.363216	non-repressive
TcCLB.507677.60	0.0869235	non-repressive
TcCLB.511001.120	0.0549376	non-repressive
TcCLB.509231.39	0.298826	non-repressive
TcCLB.506495.40	0.43074	non-repressive
TcCLB.508837.120	0.211164	non-repressive
TcCLB.511423.60	0.0196437	non-repressive
TcCLB.507257.70	0.062325	non-repressive
TcCLB.510105.40	0.047319	non-repressive
TcCLB.510741.50	0.0161115	non-repressive
TcCLB.505843.24	0.0929225	non-repressive
TcCLB.509965.10	0.044281	non-repressive
TcCLB.506513.120	0.50897	non-repressive
TcCLB.509649.50	0.113516	non-repressive
TcCLB.509979.150	0.178302	non-repressive
TcCLB.511871.20	0.0460683	non-repressive
TcCLB.506127.150	0.222282	non-repressive
TcCLB.509013.19	1.57255	non-repressive
TcCLB.507795.20	0.154281	non-repressive
TcCLB.504111.40	0.0195638	non-repressive
TcCLB.511573.40	0.149746	non-repressive
TcCLB.509205.30	0.36311	non-repressive
TcCLB.508987.30	0.248939	non-repressive
TcCLB.506953.49	0.68822	non-repressive
TcCLB.504147.10	0.111944	non-repressive
TcCLB.506525.140	0.104432	non-repressive
TcCLB.509167.120	0.108707	non-repressive
TcCLB.506529.250	0.740946	non-repressive
TcCLB.509199.24	0.706531	non-repressive
TcCLB.408799.19	0.177044	non-repressive
TcCLB.510181.30	0.00943743	non-repressive
TcCLB.510173.60	0.301638	non-repressive
TcCLB.506647.20	0.11447	non-repressive
TcCLB.507009.90	0.28955	non-repressive
TcCLB.509669.60	0.0251118	non-repressive
TcCLB.507617.9	0.708324	non-repressive
TcCLB.506529.30	0.129787	non-repressive
TcCLB.509167.200	0.186694	non-repressive
TcCLB.511693.110	0.104022	non-repressive
TcCLB.509921.9	1.29387	non-repressive
TcCLB.508781.20	0.118837	non-repressive
TcCLB.511557.70	0.0973641	non-repressive
TcCLB.507011.60	0.115804	non-repressive
TcCLB.507711.150	0.0624917	non-repressive
TcCLB.504449.30	0.0930817	non-repressive
TcCLB.506401.180	0.552858	non-repressive
TcCLB.510593.30	0.18167	non-repressive
TcCLB.511585.110	0.25411	non-repressive
TcCLB.506685.20	0.0235034	non-repressive
TcCLB.511311.70	0.310138	non-repressive
TcCLB.511421.150	0.0902262	non-repressive
TcCLB.510529.39	0.215646	non-repressive
TcCLB.506147.140	0.0507606	non-repressive
TcCLB.511559.50	0.740052	non-repressive
TcCLB.506779.90	0.0713534	non-repressive
TcCLB.509885.10	0.363732	non-repressive
TcCLB.506795.40	0.0286274	non-repressive
TcCLB.509965.280	0.0972747	non-repressive
TcCLB.507993.10	0.00606354	non-repressive
TcCLB.504147.190	0.215727	non-repressive
TcCLB.511621.190	0.488587	non-repressive
TcCLB.511189.60	0.0260331	non-repressive
TcCLB.503529.30	0.03223	non-repressive
TcCLB.509777.64	0.449898	non-repressive
TcCLB.511715.100	0.104257	non-repressive
TcCLB.506529.80	2.59542	non-repressive
TcCLB.503885.20	0.141847	non-repressive
TcCLB.504179.60	0.161322	non-repressive
TcCLB.508987.9	0.23009	non-repressive
TcCLB.506481.20	0.0531779	non-repressive
TcCLB.506227.180	0.391834	non-repressive
TcCLB.506513.190	0.10561	non-repressive
TcCLB.507603.140	0.0161873	non-repressive
TcCLB.511051.70	0.100267	non-repressive
TcCLB.503805.3	0.431412	non-repressive
TcCLB.506869.40	0.024257	non-repressive
TcCLB.510243.119	0.064388	non-repressive
TcCLB.447255.4	0.112656	non-repressive
TcCLB.510353.20	0.110484	non-repressive
TcCLB.509777.80	0.0347617	non-repressive
TcCLB.508181.70	0.0552006	non-repressive
TcCLB.511575.110	0.138419	non-repressive
TcCLB.511445.20	0.666958	non-repressive
TcCLB.506953.40	0.290929	non-repressive
TcCLB.511559.40	0.488183	non-repressive
TcCLB.511621.160	0.0550187	non-repressive
TcCLB.511111.10	0.325166	non-repressive
TcCLB.511803.50	0.122557	non-repressive
TcCLB.506147.20	0.218835	non-repressive
TcCLB.511871.30	0.144039	non-repressive
TcCLB.508777.50	0.255949	non-repressive
TcCLB.508159.40	1.77433	non-repressive
TcCLB.510285.110	0.0477506	non-repressive
TcCLB.511871.90	0.467567	non-repressive
TcCLB.510347.5	1	non-repressive
TcCLB.511409.20	0.0143106	non-repressive
TcCLB.510515.60	0.109037	non-repressive
TcCLB.503927.9	0.0254271	non-repressive
TcCLB.507611.370	0.286689	non-repressive
TcCLB.510879.200	0.088955	non-repressive
TcCLB.508277.330	0.174195	non-repressive
TcCLB.510351.80	0.238768	non-repressive
TcCLB.511127.180	0.54359	non-repressive
TcCLB.511303.64	0.107621	non-repressive
TcCLB.510509.30	0.151868	non-repressive
TcCLB.508307.100	0.0383351	non-repressive
TcCLB.506755.20	0.370396	non-repressive
TcCLB.506637.90	0.0490751	non-repressive
TcCLB.511421.24	0.0409824	non-repressive
TcCLB.511621.180	0.0580554	non-repressive
TcCLB.506893.70	0.269522	non-repressive
TcCLB.510989.10	1.86385	non-repressive
TcCLB.506525.30	0.0769381	non-repressive
TcCLB.508515.60	0.146958	non-repressive
TcCLB.506579.50	0.0200162	non-repressive
TcCLB.508321.21	0.106671	non-repressive
TcCLB.510593.20	0.217863	non-repressive
TcCLB.508775.30	0.351705	non-repressive
TcCLB.503455.10	0.312795	non-repressive
TcCLB.509891.70	0.367266	non-repressive
TcCLB.509455.100	0.0229574	non-repressive
TcCLB.508973.50	0.124213	non-repressive
TcCLB.510527.9	0.142522	non-repressive
TcCLB.504019.3	0.631229	non-repressive
TcCLB.508209.70	0.369947	non-repressive
TcCLB.510525.90	1.6033	non-repressive
TcCLB.508271.4	0.215865	non-repressive
TcCLB.507275.24	0.132419	non-repressive
TcCLB.509445.30	0.314788	non-repressive
TcCLB.506631.30	0.0309892	non-repressive
TcCLB.504421.19	0.875177	non-repressive
TcCLB.506945.30	0.048024	non-repressive
TcCLB.508323.50	0.0329012	non-repressive
TcCLB.508489.40	0.227335	non-repressive
TcCLB.506481.39	0.131344	non-repressive
TcCLB.506405.40	0.0253153	non-repressive
TcCLB.506465.40	0.292767	non-repressive
TcCLB.508373.29	0.276092	non-repressive
TcCLB.508323.30	0.484468	non-repressive
TcCLB.509167.180	1.18145	non-repressive
TcCLB.503897.30	0.530625	non-repressive
TcCLB.511215.14	0.0338938	non-repressive
TcCLB.505807.140	0.0630544	non-repressive
TcCLB.503971.50	3.1257	non-repressive
TcCLB.511141.10	3.10533	non-repressive
TcCLB.509967.100	0.0215608	non-repressive
TcCLB.509777.70	0.639896	non-repressive
TcCLB.503613.10	0.146317	non-repressive
TcCLB.506265.70	0.102439	non-repressive
TcCLB.510859.24	0.0354603	non-repressive
TcCLB.508541.210	1.07524	non-repressive
TcCLB.511531.30	0.451493	non-repressive
TcCLB.507625.190	0.00767904	non-repressive
TcCLB.504213.80	0.200838	non-repressive
TcCLB.509775.30	0.426785	non-repressive
TcCLB.509171.10	1.34852	non-repressive
TcCLB.503685.20	0.0449272	non-repressive
TcCLB.510877.170	0.183046	non-repressive
TcCLB.508347.120	0.106215	non-repressive
TcCLB.507713.20	0.32869	non-repressive
TcCLB.510531.54	0.0302991	non-repressive
TcCLB.509099.10	0.0244438	non-repressive
TcCLB.506737.140	0.0999776	non-repressive
TcCLB.503909.90	0.0165526	non-repressive
TcCLB.511365.94	0.029638	non-repressive
TcCLB.410243.10	0.928694	non-repressive
TcCLB.506625.80	0.080808	non-repressive
TcCLB.509599.170	0.220248	non-repressive
TcCLB.510101.110	0.0285174	non-repressive
TcCLB.506743.180	0.068406	non-repressive
TcCLB.506775.100	0.0492147	non-repressive
TcCLB.508387.170	0.28073	non-repressive
TcCLB.509965.370	0.0683559	non-repressive
TcCLB.504139.10	0.215357	non-repressive
TcCLB.510407.30	0.155028	non-repressive
TcCLB.511527.70	0.937958	non-repressive
TcCLB.507603.70	0.0621997	non-repressive
TcCLB.508137.30	0.735362	non-repressive
TcCLB.507509.60	0.00368868	non-repressive
TcCLB.510325.20	0.544031	non-repressive
TcCLB.511867.80	0.152231	non-repressive
TcCLB.509099.40	0.241659	non-repressive
TcCLB.511747.20	0.0283483	non-repressive
TcCLB.510285.60	0.244615	non-repressive
TcCLB.510279.290	0.36941	non-repressive
TcCLB.506945.105	0.0464968	non-repressive
TcCLB.509965.340	0.0463339	non-repressive
TcCLB.506743.160	0.136568	non-repressive
TcCLB.510101.290	0.0589053	non-repressive
TcCLB.506287.100	0.161604	non-repressive
TcCLB.506529.380	0.172183	non-repressive
TcCLB.508839.50	0.256987	non-repressive
TcCLB.510755.120	0.32675	non-repressive
TcCLB.509099.80	0.0730556	non-repressive
TcCLB.503513.10	0.0419086	non-repressive
TcCLB.506941.270	0.0867325	non-repressive
TcCLB.507811.30	0.0950648	non-repressive
TcCLB.510525.100	0.0324425	non-repressive
TcCLB.503489.24	0.209228	non-repressive
TcCLB.510091.100	0.335533	non-repressive
TcCLB.511805.20	11.8889	non-repressive
TcCLB.510101.480	0.043191	non-repressive
TcCLB.504867.114	0.0133563	non-repressive
TcCLB.509205.40	0.0523465	non-repressive
TcCLB.506605.139	0.526966	non-repressive
TcCLB.506739.90	0.201922	non-repressive
TcCLB.510149.70	0.109109	non-repressive
TcCLB.511589.170	0.0227846	non-repressive
TcCLB.507083.109	0.40989	non-repressive
TcCLB.509803.10	0.2171	non-repressive
TcCLB.506567.34	0.0170034	non-repressive
TcCLB.510741.150	0.242903	non-repressive
TcCLB.510755.50	0.16448	non-repressive
TcCLB.510879.180	0.00890882	non-repressive
TcCLB.507689.20	3.444	non-repressive
TcCLB.507809.90	0.345503	non-repressive
TcCLB.506125.20	0.656643	non-repressive
TcCLB.511439.40	0.256501	non-repressive
TcCLB.510529.20	1.07741	non-repressive
TcCLB.510311.160	0.206308	non-repressive
TcCLB.511589.110	0.0448562	non-repressive
TcCLB.506513.7	0.0638733	non-repressive
TcCLB.511217.140	0.385591	non-repressive
TcCLB.511043.20	0.105445	non-repressive
TcCLB.508989.110	0.651469	non-repressive
TcCLB.506359.80	0.419852	non-repressive
TcCLB.503885.100	0.310535	non-repressive
TcCLB.449247.4	1.05001	non-repressive
TcCLB.506691.70	0.0187549	non-repressive
TcCLB.510101.470	0.0691541	non-repressive
TcCLB.511001.100	0.0877844	non-repressive
TcCLB.510719.160	0.067468	non-repressive
TcCLB.511369.15	6.45695	non-repressive
TcCLB.510533.20	0.10019	non-repressive
TcCLB.506407.60	0.110007	non-repressive
TcCLB.506533.34	0.149066	non-repressive
TcCLB.511621.120	0.140208	non-repressive
TcCLB.507047.160	0.0455814	non-repressive
TcCLB.508357.9	0.732236	non-repressive
TcCLB.503579.70	0.0382658	non-repressive
TcCLB.511217.20	0.132689	non-repressive
TcCLB.506755.279	0.101324	non-repressive
TcCLB.510029.60	0.00993559	non-repressive
TcCLB.511531.20	0.0876294	non-repressive
TcCLB.511303.80	0.123397	non-repressive
TcCLB.510055.80	0.0284022	non-repressive
TcCLB.506949.30	0.305749	non-repressive
TcCLB.507089.40	0.103586	non-repressive
TcCLB.510879.40	0.332988	non-repressive
TcCLB.506517.130	0.132193	non-repressive
TcCLB.507993.160	0.0347111	non-repressive
TcCLB.510143.120	0.841474	non-repressive
TcCLB.511867.60	0.0247023	non-repressive
TcCLB.511467.30	0.0654772	non-repressive
TcCLB.511199.9	0.108886	non-repressive
TcCLB.503653.20	0.163855	non-repressive
TcCLB.509669.140	0.0242735	non-repressive
TcCLB.511733.120	0.387974	non-repressive
TcCLB.511145.24	0.0205527	non-repressive
TcCLB.504125.40	0.643869	non-repressive
TcCLB.511181.60	0.65757	non-repressive
TcCLB.510295.30	0.0218393	non-repressive
TcCLB.506699.3	0.00908078	non-repressive
TcCLB.510145.50	0.202479	non-repressive
TcCLB.511109.40	0.188573	non-repressive
TcCLB.510311.180	0.0801319	non-repressive
TcCLB.504147.250	0.159146	non-repressive
TcCLB.508777.30	0.843108	non-repressive
TcCLB.504215.30	0.0263121	non-repressive
TcCLB.510879.130	0.0775169	non-repressive
TcCLB.504097.20	0.122666	non-repressive
TcCLB.509979.40	0.192879	non-repressive
TcCLB.508515.10	0.083495	non-repressive
TcCLB.511803.70	0.0631452	non-repressive
TcCLB.510533.80	0.0146284	non-repressive
TcCLB.506503.170	0.0415816	non-repressive
TcCLB.510611.50	0.561811	non-repressive
TcCLB.504867.110	0.0368934	non-repressive
TcCLB.507603.50	0.0936281	non-repressive
TcCLB.510089.130	0.0875868	non-repressive
TcCLB.510309.70	0.498833	non-repressive
TcCLB.509777.140	0.0964014	non-repressive
TcCLB.510737.90	0.0372997	non-repressive
TcCLB.509151.40	0.167958	non-repressive
TcCLB.504119.4	0.0547442	non-repressive
TcCLB.509197.30	0.090478	non-repressive
TcCLB.506259.30	0.0419617	non-repressive
TcCLB.510609.70	0.0355521	non-repressive
TcCLB.506525.130	0.114909	non-repressive
TcCLB.504147.130	0.222412	non-repressive
TcCLB.511735.20	0.0222292	non-repressive
TcCLB.509123.20	0.264898	non-repressive
TcCLB.506203.60	1.03328	non-repressive
TcCLB.507711.180	0.145754	non-repressive
TcCLB.506755.240	0.175676	non-repressive
TcCLB.506227.240	0.146355	non-repressive
TcCLB.509805.220	0.0668444	non-repressive
TcCLB.509543.40	0.0392922	non-repressive
TcCLB.510525.50	0.312094	non-repressive
TcCLB.511355.24	0.106657	non-repressive
TcCLB.509141.20	0.0882581	non-repressive
TcCLB.506487.24	0.535599	non-repressive
TcCLB.510535.70	0.0715427	non-repressive
TcCLB.510879.210	0.224515	non-repressive
TcCLB.503643.6	0.102335	non-repressive
TcCLB.511217.80	0.0336177	non-repressive
TcCLB.506351.80	0.0903107	non-repressive
TcCLB.509965.170	0.0137357	non-repressive
TcCLB.509499.29	0.00455507	non-repressive
TcCLB.508813.15	0.414644	non-repressive
TcCLB.511435.40	0.502247	non-repressive
TcCLB.506811.200	0.228845	non-repressive
TcCLB.506933.24	0.795118	non-repressive
TcCLB.506213.100	0.279627	non-repressive
TcCLB.509203.70	0.482365	non-repressive
TcCLB.510719.40	0.00984555	non-repressive
TcCLB.506865.40	0.336445	non-repressive
TcCLB.508213.9	0.100795	non-repressive
TcCLB.511421.160	0.00748787	non-repressive
TcCLB.511573.20	0.211934	non-repressive
TcCLB.511179.160	0.544983	non-repressive
TcCLB.510603.40	0.389795	non-repressive
TcCLB.504241.34	0.750827	non-repressive
TcCLB.510381.20	0.296191	non-repressive
TcCLB.511127.230	0.211292	non-repressive
TcCLB.506961.50	0.762345	non-repressive
TcCLB.506943.10	0.0365716	non-repressive
TcCLB.506529.190	0.0931247	non-repressive
TcCLB.511315.9	0.550429	non-repressive
TcCLB.507711.240	0.0529141	non-repressive
TcCLB.503865.30	0.0533121	non-repressive
TcCLB.506167.20	0.037476	non-repressive
TcCLB.508777.110	0.165544	non-repressive
TcCLB.509649.59	0.129057	non-repressive
TcCLB.511467.16	0.241015	non-repressive
TcCLB.507827.10	0.429677	non-repressive
TcCLB.506941.40	0.0606311	non-repressive
TcCLB.506513.160	0.236343	non-repressive
TcCLB.503599.30	0.159508	non-repressive
TcCLB.511125.9	1.02728	non-repressive
TcCLB.504137.50	0.333898	non-repressive
TcCLB.506773.30	0.0989262	non-repressive
TcCLB.508207.210	0.320051	non-repressive
TcCLB.510861.150	1.28846	non-repressive
TcCLB.504137.150	0.139999	non-repressive
TcCLB.509779.30	0.0613403	non-repressive
TcCLB.511181.130	0.143499	non-repressive
TcCLB.508769.10	1.40742	non-repressive
TcCLB.510307.330	1.05521	non-repressive
TcCLB.507483.20	0.0118434	non-repressive
TcCLB.506289.80	0.217955	non-repressive
TcCLB.506227.205	0.285049	non-repressive
TcCLB.509151.70	0.0672311	non-repressive
TcCLB.509891.50	0.0825938	non-repressive
TcCLB.506107.10	1.07493	non-repressive
TcCLB.509817.21	4.68887	non-repressive
TcCLB.507093.229	1.54878	non-repressive
TcCLB.504153.129	0.285521	non-repressive
TcCLB.506743.30	0.329073	non-repressive
TcCLB.510311.170	0.0226499	non-repressive
TcCLB.511583.40	0.110137	non-repressive
TcCLB.503955.100	0.284759	non-repressive
TcCLB.504129.50	0.662008	non-repressive
TcCLB.504103.6	0.025729	non-repressive
TcCLB.504423.10	1.48843	non-repressive
TcCLB.506223.50	0.0521913	non-repressive
TcCLB.508209.110	0.0404764	non-repressive
TcCLB.503893.90	0.0142425	non-repressive
TcCLB.503975.100	0.894463	non-repressive
TcCLB.503829.40	0.0668085	non-repressive
TcCLB.506401.290	0.391413	non-repressive
TcCLB.506579.60	0.0736241	non-repressive
TcCLB.506825.170	0.44288	non-repressive
TcCLB.510989.40	0.101769	non-repressive
TcCLB.509269.19	0.0694013	non-repressive
TcCLB.511589.60	0.183241	non-repressive
TcCLB.510101.250	0.496968	non-repressive
TcCLB.503991.20	0.538293	non-repressive
TcCLB.511693.70	0.325214	non-repressive
TcCLB.507817.30	0.0253041	non-repressive
TcCLB.506465.10	0.0435741	non-repressive
TcCLB.509269.10	0.12582	non-repressive
TcCLB.509805.90	0.126589	non-repressive
TcCLB.504179.69	1.20779	non-repressive
TcCLB.510719.170	0.216232	non-repressive
TcCLB.508837.80	0.716335	non-repressive
TcCLB.510431.260	0.121198	non-repressive
TcCLB.503455.20	0.253418	non-repressive
TcCLB.511419.80	0.0531577	non-repressive
TcCLB.508567.20	0.289945	non-repressive
TcCLB.506503.50	0.0477936	non-repressive
TcCLB.511801.14	0.322993	non-repressive
TcCLB.510611.20	0.0874478	non-repressive
TcCLB.509297.30	0.328685	non-repressive
TcCLB.511871.110	0.308373	non-repressive
TcCLB.508239.49	0.125373	non-repressive
TcCLB.505941.30	0.0380106	non-repressive
TcCLB.506401.304	0.0704535	non-repressive
TcCLB.508515.20	0.766154	non-repressive
TcCLB.505807.230	0.131429	non-repressive
TcCLB.507747.220	0.168357	non-repressive
TcCLB.504089.60	0.0953218	non-repressive
TcCLB.510243.60	0.0932374	non-repressive
TcCLB.509965.250	0.18275	non-repressive
TcCLB.508555.70	0.0539301	non-repressive
TcCLB.506941.130	0.00304544	non-repressive
TcCLB.511127.400	0.0591465	non-repressive
TcCLB.504163.10	0.0112847	non-repressive
TcCLB.506795.70	0.0216423	non-repressive
TcCLB.511589.130	2.85092	non-repressive
TcCLB.506795.80	0.149472	non-repressive
TcCLB.507089.230	0.108846	non-repressive
TcCLB.509777.60	0.127114	non-repressive
TcCLB.510773.40	1.00138	non-repressive
TcCLB.511445.80	0.0151894	non-repressive
TcCLB.506025.50	0.257263	non-repressive
TcCLB.508465.149	0.174053	non-repressive
TcCLB.503467.20	0.0549406	non-repressive
TcCLB.506661.150	0.0490815	non-repressive
TcCLB.505945.10	0.238163	non-repressive
TcCLB.507603.180	0.303489	non-repressive
TcCLB.509155.30	0.0818617	non-repressive
TcCLB.511419.40	1.23943	non-repressive
TcCLB.506945.220	0.0544588	non-repressive
TcCLB.507809.70	0.0933716	non-repressive
TcCLB.511211.170	0.563794	non-repressive
TcCLB.506519.51	0.107392	non-repressive
TcCLB.506147.170	0.131599	non-repressive
TcCLB.509967.120	0.146427	non-repressive
TcCLB.509205.20	0.226064	non-repressive
TcCLB.503757.20	0.0249606	non-repressive
TcCLB.507257.130	0.0718823	non-repressive
TcCLB.510143.24	0.663595	non-repressive
TcCLB.509801.10	0.0259755	non-repressive
TcCLB.510743.50	0.069245	non-repressive
TcCLB.507831.110	0.318034	non-repressive
TcCLB.508721.4	0.176645	non-repressive
TcCLB.503487.30	0.0607725	non-repressive
TcCLB.507143.20	0.733491	non-repressive
TcCLB.511707.39	0.322564	non-repressive
TcCLB.506265.114	0.335118	non-repressive
TcCLB.511751.40	0.102075	non-repressive
TcCLB.508307.70	0.301782	non-repressive
TcCLB.504427.80	0.0410497	non-repressive
TcCLB.439307.9	0.252872	non-repressive
TcCLB.509965.390	1.35208	non-repressive
TcCLB.511145.60	0.0369392	non-repressive
TcCLB.510091.110	0.332173	non-repressive
TcCLB.508209.30	0.138869	non-repressive
TcCLB.510407.80	0.112462	non-repressive
TcCLB.505807.180	0.255187	non-repressive
TcCLB.509007.80	0.344138	non-repressive
TcCLB.509769.30	0.132546	non-repressive
TcCLB.510515.110	0.0229454	non-repressive
TcCLB.504057.97	0.0162965	non-repressive
TcCLB.511135.30	0.0779485	non-repressive
TcCLB.510513.30	0.170617	non-repressive
TcCLB.511621.40	1.37913	non-repressive
TcCLB.508357.80	0.00814658	non-repressive
TcCLB.511109.80	0.229706	non-repressive
TcCLB.504431.90	2.79119	non-repressive
TcCLB.507709.44	0.10435	non-repressive
TcCLB.506925.370	0.0634485	non-repressive
TcCLB.506357.140	0.0259015	non-repressive
TcCLB.508145.30	0.321513	non-repressive
TcCLB.436535.10	0.104066	non-repressive
TcCLB.510105.100	0.0585133	non-repressive
TcCLB.508389.20	0.117662	non-repressive
TcCLB.511797.54	2.82964	non-repressive
TcCLB.506525.10	2.36672	non-repressive
TcCLB.511407.40	0.290613	non-repressive
TcCLB.509965.140	0.167792	non-repressive
TcCLB.511751.210	0.635864	non-repressive
TcCLB.510291.7	0.185371	non-repressive
TcCLB.430605.10	0.177266	non-repressive
TcCLB.509645.10	0.241333	non-repressive
TcCLB.509543.30	0.0908628	non-repressive
TcCLB.508551.39	0.0397427	non-repressive
TcCLB.508321.40	0.443859	non-repressive
TcCLB.509591.10	0.627381	non-repressive
TcCLB.507625.70	0.480676	non-repressive
TcCLB.507811.50	0.434174	non-repressive
TcCLB.507839.18	0.825733	non-repressive
TcCLB.511111.40	0.138525	non-repressive
TcCLB.509551.80	0.0141161	non-repressive
TcCLB.506227.200	0.00701745	non-repressive
TcCLB.509233.180	0.451476	non-repressive
TcCLB.509191.9	0.322096	non-repressive
TcCLB.506825.150	0.945453	non-repressive
TcCLB.509011.60	1.0852	non-repressive
TcCLB.510075.50	0.206565	non-repressive
TcCLB.511751.220	0.432391	non-repressive
TcCLB.510749.30	0.0807601	non-repressive
TcCLB.509669.70	0.273891	non-repressive
TcCLB.503953.59	0.0629988	non-repressive
TcCLB.511715.30	0.100307	non-repressive
TcCLB.506739.60	0.178876	non-repressive
TcCLB.510073.80	0.393589	non-repressive
TcCLB.511127.369	0.326612	non-repressive
TcCLB.510861.140	1.75445	non-repressive
TcCLB.510533.130	0.186734	non-repressive
TcCLB.506351.40	0.084241	non-repressive
TcCLB.508949.10	1.0471	non-repressive
TcCLB.511109.70	0.365632	non-repressive
TcCLB.503667.39	0.144573	non-repressive
TcCLB.509153.40	0.210037	non-repressive
TcCLB.511409.40	0.247218	non-repressive
TcCLB.507105.50	0.393338	non-repressive
TcCLB.504427.75	0.0285053	non-repressive
TcCLB.508809.40	0.450237	non-repressive
TcCLB.506925.380	0.0481521	non-repressive
TcCLB.509965.400	0.0253451	non-repressive
TcCLB.510743.20	0.239954	non-repressive
TcCLB.511573.58	1.3416	non-repressive
TcCLB.511545.120	0.146039	non-repressive
TcCLB.510491.20	0.102667	non-repressive
TcCLB.509453.4	0.488662	non-repressive
TcCLB.507747.230	0.0851576	non-repressive
TcCLB.507757.50	0.0775306	non-repressive
TcCLB.510769.110	0.0716769	non-repressive
TcCLB.506399.30	0.54053	non-repressive
TcCLB.509631.60	0.644452	non-repressive
TcCLB.510029.80	0.00312945	non-repressive
TcCLB.506943.50	0.863565	non-repressive
TcCLB.507881.20	0.333011	non-repressive
TcCLB.511001.80	0.0202495	non-repressive
TcCLB.407477.50	0.347701	non-repressive
TcCLB.507037.60	0.216044	non-repressive
TcCLB.507757.70	0.681065	non-repressive
TcCLB.511543.30	0.145088	non-repressive
TcCLB.503515.7	0.252433	non-repressive
TcCLB.511545.140	0.0842429	non-repressive
TcCLB.508541.200	0.0268244	non-repressive
TcCLB.503577.9	0.0899542	non-repressive
TcCLB.511585.100	0.107374	non-repressive
TcCLB.508387.40	0.660838	non-repressive
TcCLB.506887.20	0.537149	non-repressive
TcCLB.511431.50	0.111121	non-repressive
TcCLB.507993.390	0.559767	non-repressive
TcCLB.506757.10	0.0551421	non-repressive
TcCLB.509769.134	0.020332	non-repressive
TcCLB.504149.160	0.0687041	non-repressive
TcCLB.510863.30	0.507349	non-repressive
TcCLB.508041.20	0.0368646	non-repressive
TcCLB.511423.40	0.099031	non-repressive
TcCLB.510101.80	0.18285	non-repressive
TcCLB.507521.150	1.89181	non-repressive
TcCLB.510603.10	0.00910385	non-repressive
TcCLB.504153.200	0.0759514	non-repressive
TcCLB.503811.45	0.269891	non-repressive
TcCLB.511001.140	0.198196	non-repressive
TcCLB.504625.50	0.277652	non-repressive
TcCLB.508953.40	0.155768	non-repressive
TcCLB.506211.20	0.691937	non-repressive
TcCLB.506367.120	0.0917844	non-repressive
TcCLB.511417.80	0.92105	non-repressive
TcCLB.509669.75	0.0111966	non-repressive
TcCLB.506733.130	0.149437	non-repressive
TcCLB.507639.90	0.674267	non-repressive
TcCLB.510427.10	0.0642806	non-repressive
TcCLB.511361.10	0.0231031	non-repressive
TcCLB.510055.100	1.16043	non-repressive
TcCLB.508555.60	0.524168	non-repressive
TcCLB.506859.180	1.21548	non-repressive
TcCLB.504111.20	0.290256	non-repressive
TcCLB.506163.40	0.0110045	non-repressive
TcCLB.507011.100	0.151344	non-repressive
TcCLB.506963.90	0.0419606	non-repressive
TcCLB.511871.100	0.442267	non-repressive
TcCLB.506753.100	0.182458	non-repressive
TcCLB.504213.40	0.520005	non-repressive
TcCLB.506795.10	0.898333	non-repressive
TcCLB.506649.4	0.219477	non-repressive
TcCLB.506343.30	0.179398	non-repressive
TcCLB.506359.99	0.0499295	non-repressive
TcCLB.503509.10	0.545874	non-repressive
TcCLB.511733.130	0.579916	non-repressive
TcCLB.510999.19	0.0935097	non-repressive
TcCLB.510749.4	0.620804	non-repressive
TcCLB.506529.470	0.139967	non-repressive
TcCLB.511001.170	0.135746	non-repressive
TcCLB.507719.9	1.85832	non-repressive
TcCLB.506249.20	0.0497224	non-repressive
TcCLB.511355.20	0.0691326	non-repressive
TcCLB.511557.50	0.245799	non-repressive
TcCLB.506885.70	0.305995	non-repressive
TcCLB.508209.130	0.335021	non-repressive
TcCLB.509233.120	0.20952	non-repressive
TcCLB.503493.40	0.323756	non-repressive
TcCLB.506287.80	0.191705	non-repressive
TcCLB.511217.120	0.75669	non-repressive
TcCLB.510743.70	0.0130549	non-repressive
TcCLB.503779.20	0.225419	non-repressive
TcCLB.507433.9	0.139554	non-repressive
TcCLB.509127.80	0.041744	non-repressive
TcCLB.506563.200	0.481189	non-repressive
TcCLB.506237.19	0.265794	non-repressive
TcCLB.511583.20	0.0607725	non-repressive
TcCLB.506797.10	0.869694	non-repressive
TcCLB.509171.90	0.292093	non-repressive
TcCLB.509965.260	0.0672153	non-repressive
TcCLB.506565.8	1	non-repressive
TcCLB.506865.60	0.21839	non-repressive
TcCLB.506925.70	0.341843	non-repressive
TcCLB.508277.20	0.0445557	non-repressive
TcCLB.506405.10	0.0875182	non-repressive
TcCLB.507527.50	0.151101	non-repressive
TcCLB.506825.70	0.224941	non-repressive
TcCLB.509767.70	0.267692	non-repressive
TcCLB.508647.174	0.223385	non-repressive
TcCLB.507603.160	0.0963871	non-repressive
TcCLB.510243.20	0.29641	non-repressive
TcCLB.506543.70	0.0696925	non-repressive
TcCLB.506529.300	0.356005	non-repressive
TcCLB.503407.20	0.126769	non-repressive
TcCLB.503893.40	0.322024	non-repressive
TcCLB.507711.300	0.0364635	non-repressive
TcCLB.506363.100	0.0544178	non-repressive
TcCLB.506025.14	0.226879	non-repressive
TcCLB.506289.74	0.177503	non-repressive
TcCLB.509805.20	0.00781122	non-repressive
TcCLB.510515.40	0.0789761	non-repressive
TcCLB.504431.64	0.561978	non-repressive
TcCLB.510719.240	0.0268879	non-repressive
TcCLB.506661.10	0.930153	non-repressive
TcCLB.511621.250	0.0215256	non-repressive
TcCLB.510743.130	0.0606594	non-repressive
TcCLB.507011.80	0.137498	non-repressive
TcCLB.508163.360	0.415289	non-repressive
TcCLB.507817.50	0.227738	non-repressive
TcCLB.511545.180	0.439364	non-repressive
TcCLB.504867.80	0.0182568	non-repressive
TcCLB.510747.34	0.516442	non-repressive
TcCLB.507641.100	0.275503	non-repressive
TcCLB.508839.30	0.0971034	non-repressive
TcCLB.503887.20	0.00983808	non-repressive
TcCLB.504073.10	0.10551	non-repressive
TcCLB.509537.20	0.334689	non-repressive
TcCLB.510311.70	0.463742	non-repressive
TcCLB.506925.550	0.879963	non-repressive
TcCLB.504147.200	0.903235	non-repressive
TcCLB.508307.50	0.185278	non-repressive
TcCLB.510565.141	0.136419	non-repressive
TcCLB.508089.30	0.254222	non-repressive
TcCLB.508723.30	0.189609	non-repressive
TcCLB.511545.130	0.267686	non-repressive
TcCLB.511753.50	0.18307	non-repressive
TcCLB.511211.130	0.0203099	non-repressive
TcCLB.506239.10	0.178541	non-repressive
TcCLB.507641.230	0.122312	non-repressive
TcCLB.507963.60	0.335517	non-repressive
TcCLB.508307.184	0.0310329	non-repressive
TcCLB.503897.70	4.1403	non-repressive
TcCLB.510509.20	0.105765	non-repressive
TcCLB.509951.20	0.0460319	non-repressive
TcCLB.506891.10	0.579587	non-repressive
TcCLB.511871.10	0.358684	non-repressive
TcCLB.509967.140	0.0422941	non-repressive
TcCLB.450155.9	0.612003	non-repressive
TcCLB.506691.14	0.62411	non-repressive
TcCLB.509805.84	0.388795	non-repressive
TcCLB.506865.30	0.076619	non-repressive
TcCLB.506531.30	0.160045	non-repressive
TcCLB.506503.56	0.0537227	non-repressive
TcCLB.503757.30	0.29447	non-repressive
TcCLB.504181.40	0.15546	non-repressive
TcCLB.508265.100	0.888007	non-repressive
TcCLB.510747.140	1.51889	non-repressive
TcCLB.507083.20	0.322155	non-repressive
TcCLB.506825.120	0.137506	non-repressive
TcCLB.509631.140	0.306065	non-repressive
TcCLB.506405.120	0.110994	non-repressive
TcCLB.509167.90	0.275789	non-repressive
TcCLB.508955.20	0.200099	non-repressive
TcCLB.508811.40	0.120877	non-repressive
TcCLB.507511.40	0.0871416	non-repressive
TcCLB.506925.480	0.604171	non-repressive
TcCLB.511395.90	0.247664	non-repressive
TcCLB.509979.100	0.187451	non-repressive
TcCLB.510507.20	0.0492416	non-repressive
TcCLB.510759.114	0.0287651	non-repressive
TcCLB.506743.140	0.0627191	non-repressive
TcCLB.507211.20	0.299031	non-repressive
TcCLB.511731.10	0.286003	non-repressive
TcCLB.506775.70	0.0463331	non-repressive
TcCLB.511127.330	0.762938	non-repressive
TcCLB.511417.40	0.0611924	non-repressive
TcCLB.508373.20	0.079554	non-repressive
TcCLB.508317.50	0.0468166	non-repressive
TcCLB.505945.20	0.273805	non-repressive
TcCLB.511529.200	0.855947	non-repressive
TcCLB.506563.79	0.909072	non-repressive
TcCLB.510861.110	0.0263372	non-repressive
TcCLB.511733.100	0.0247495	non-repressive
TcCLB.503453.70	0.0463821	non-repressive
TcCLB.430605.40	0.0793862	non-repressive
TcCLB.510295.50	1.61299	non-repressive
TcCLB.509099.50	0.444256	non-repressive
TcCLB.510997.50	0.184667	non-repressive
TcCLB.508539.40	0.542487	non-repressive
TcCLB.511395.40	0.0830704	non-repressive
TcCLB.506943.4	0.0127692	non-repressive
TcCLB.510955.40	0.214589	non-repressive
TcCLB.506885.270	0.0278236	non-repressive
TcCLB.509233.170	0.0227672	non-repressive
TcCLB.509775.40	1.27556	non-repressive
TcCLB.510409.50	0.239314	non-repressive
TcCLB.506183.9	0.0538424	non-repressive
TcCLB.503953.20	0.328545	non-repressive
TcCLB.511715.20	0.371508	non-repressive
TcCLB.504125.30	0.136643	non-repressive
TcCLB.507867.90	0.0727932	non-repressive
TcCLB.508949.4	0.00476047	non-repressive
TcCLB.509967.180	0.484232	non-repressive
TcCLB.507485.60	0.417806	non-repressive
TcCLB.511741.30	0.0940738	non-repressive
TcCLB.507093.160	0.0548679	non-repressive
TcCLB.511071.70	0.298333	non-repressive
TcCLB.510311.90	0.0222076	non-repressive
TcCLB.506733.50	0.238548	non-repressive
TcCLB.509831.33	0.192851	non-repressive
TcCLB.507521.90	0.00852754	non-repressive
TcCLB.506693.20	0.00740752	non-repressive
TcCLB.506885.290	0.0554928	non-repressive
TcCLB.510181.9	0.715677	non-repressive
TcCLB.507803.30	0.0901177	non-repressive
TcCLB.511111.20	0.016829	non-repressive
TcCLB.510253.20	0.00291822	non-repressive
TcCLB.506563.50	0.0402106	non-repressive
TcCLB.509127.30	0.0625896	non-repressive
TcCLB.510857.40	0.0126729	non-repressive
TcCLB.509885.64	0.558144	non-repressive
TcCLB.511365.90	0.686816	non-repressive
TcCLB.511729.60	0.324823	non-repressive
TcCLB.509127.40	0.0392996	non-repressive
TcCLB.510149.100	0.0577445	non-repressive
TcCLB.507671.39	0.0975354	non-repressive
TcCLB.503697.90	0.0192701	non-repressive
TcCLB.437121.9	0.364935	non-repressive
TcCLB.508385.30	0.437765	non-repressive
TcCLB.504427.60	0.80912	non-repressive
TcCLB.506605.10	0.362442	non-repressive
TcCLB.504159.10	0.118711	non-repressive
TcCLB.511589.230	0.488199	non-repressive
TcCLB.509645.19	0.0358279	non-repressive
TcCLB.511211.80	0.158973	non-repressive
TcCLB.503821.10	0.508366	non-repressive
TcCLB.506887.90	0.298734	non-repressive
TcCLB.506775.190	0.967131	non-repressive
TcCLB.511181.40	0.502159	non-repressive
TcCLB.510607.29	0.640968	non-repressive
TcCLB.511211.70	0.0179322	non-repressive
TcCLB.504425.70	0.56181	non-repressive
TcCLB.503577.20	0.0480832	non-repressive
TcCLB.510761.73	0.0525251	non-repressive
TcCLB.510089.160	0.220752	non-repressive
TcCLB.509633.50	1.00227	non-repressive
TcCLB.511555.80	0.494914	non-repressive
TcCLB.506213.90	0.231159	non-repressive
TcCLB.506513.50	0.181045	non-repressive
TcCLB.508277.350	0.0175732	non-repressive
TcCLB.506519.90	0.0142421	non-repressive
TcCLB.408573.9	1.50676	non-repressive
TcCLB.503855.60	0.908369	non-repressive
TcCLB.510285.20	0.0393522	non-repressive
TcCLB.506205.49	0.288207	non-repressive
TcCLB.503793.20	0.161803	non-repressive
TcCLB.504427.50	0.469779	non-repressive
TcCLB.506747.10	0.485407	non-repressive
TcCLB.510741.70	0.104008	non-repressive
TcCLB.504153.230	0.00348439	non-repressive
TcCLB.506729.20	0.0132744	non-repressive
TcCLB.511369.20	1.60459	non-repressive
TcCLB.511001.40	0.142698	non-repressive
TcCLB.508323.120	0.0038988	non-repressive
TcCLB.506165.4	0.599797	non-repressive
TcCLB.510759.160	0.409836	non-repressive
TcCLB.511181.90	1.32543	non-repressive
TcCLB.506529.620	0.0264039	non-repressive
TcCLB.510603.169	0.135046	non-repressive
TcCLB.508207.260	0.153478	non-repressive
TcCLB.511315.30	0.279234	non-repressive
TcCLB.510429.50	0.0128878	non-repressive
TcCLB.503671.39	1.18207	non-repressive
TcCLB.504153.190	0.0522459	non-repressive
TcCLB.504137.100	1.01128	non-repressive
TcCLB.511585.40	0.662229	non-repressive
TcCLB.506755.260	1.81723	non-repressive
TcCLB.504427.140	0.876433	non-repressive
TcCLB.509453.40	0.0437748	non-repressive
TcCLB.509831.36	0.178344	non-repressive
TcCLB.510123.10	0.190124	non-repressive
TcCLB.509127.10	1.49969	non-repressive
TcCLB.506505.10	0.100178	non-repressive
TcCLB.503697.20	0.205904	non-repressive
TcCLB.506737.40	0.0261201	non-repressive
TcCLB.504047.20	0.0671181	non-repressive
TcCLB.510741.80	0.0147211	non-repressive
TcCLB.510719.100	0.234242	non-repressive
TcCLB.511529.190	0.0723491	non-repressive
TcCLB.506811.220	0.0540475	non-repressive
TcCLB.509171.20	0.0127807	non-repressive
TcCLB.509233.190	0.00870293	non-repressive
TcCLB.506963.40	0.0363789	non-repressive
TcCLB.508585.10	0.497071	non-repressive
TcCLB.507923.20	0.0390571	non-repressive
TcCLB.462761.16	0.0246197	non-repressive
TcCLB.503895.19	0.329107	non-repressive
TcCLB.511585.70	0.0734709	non-repressive
TcCLB.506659.10	0.392518	non-repressive
TcCLB.510283.70	0.106656	non-repressive
TcCLB.511115.20	0.123863	non-repressive
TcCLB.510173.110	0.669945	non-repressive
TcCLB.504147.60	0.0796597	non-repressive
TcCLB.509591.20	0.114207	non-repressive
TcCLB.508145.10	0.0285331	non-repressive
TcCLB.507673.30	0.0568987	non-repressive
TcCLB.506529.110	0.00859622	non-repressive
TcCLB.506221.110	0.229109	non-repressive
TcCLB.506941.20	0.0365619	non-repressive
TcCLB.510431.130	0.150767	non-repressive
TcCLB.506513.100	0.512495	non-repressive
TcCLB.504029.60	0.0121137	non-repressive
TcCLB.508647.110	0.0879852	non-repressive
TcCLB.506127.170	2.12484	non-repressive
TcCLB.506503.80	0.0784823	non-repressive
TcCLB.510855.20	0.0146259	non-repressive
TcCLB.511425.49	0.059176	non-repressive
TcCLB.508207.194	0.0247566	non-repressive
TcCLB.503811.20	0.567765	non-repressive
TcCLB.504149.100	0.0940786	non-repressive
TcCLB.504129.30	0.102943	non-repressive
TcCLB.508323.9	0.250079	non-repressive
TcCLB.506529.90	0.101036	non-repressive
TcCLB.504423.30	0.589704	non-repressive
TcCLB.511625.20	0.0331142	non-repressive
TcCLB.508927.20	0.163621	non-repressive
TcCLB.507963.50	0.209681	non-repressive
TcCLB.506405.70	0.0284708	non-repressive
TcCLB.509809.10	0.16279	non-repressive
TcCLB.506777.20	0.117747	non-repressive
TcCLB.507629.39	0.14486	non-repressive
TcCLB.508209.10	0.115043	non-repressive
TcCLB.510283.160	0.197859	non-repressive
TcCLB.504057.90	0.0117229	non-repressive
TcCLB.511557.10	0.0710134	non-repressive
TcCLB.509885.30	0.342716	non-repressive
TcCLB.507941.40	0.00606791	non-repressive
TcCLB.509205.50	0.170784	non-repressive
TcCLB.509805.60	0.408748	non-repressive
TcCLB.503801.30	0.378856	non-repressive
TcCLB.509099.70	0.0342336	non-repressive
TcCLB.506265.130	2.6785	non-repressive
TcCLB.509069.30	0.022373	non-repressive
TcCLB.510351.70	0.247177	non-repressive
TcCLB.507811.20	0.1338	non-repressive
TcCLB.508975.20	0.0283548	non-repressive
TcCLB.510611.40	0.0537324	non-repressive
TcCLB.510861.70	0.113226	non-repressive
TcCLB.509801.30	1.14137	non-repressive
TcCLB.509773.9	1.00195	non-repressive
TcCLB.511713.30	0.0200456	non-repressive
TcCLB.508837.74	0.073396	non-repressive
TcCLB.510349.40	0.721388	non-repressive
TcCLB.508375.89	0.321513	non-repressive
TcCLB.509071.10	0.331974	non-repressive
TcCLB.511217.30	0.0946483	non-repressive
TcCLB.510311.140	0.165458	non-repressive
TcCLB.509769.33	0.373411	non-repressive
TcCLB.506405.50	0.0701995	non-repressive
TcCLB.508131.19	0.185926	non-repressive
TcCLB.509151.50	0.131305	non-repressive
TcCLB.508307.20	0.022828	non-repressive
TcCLB.503419.30	0.260741	non-repressive
TcCLB.507641.90	0.0138666	non-repressive
TcCLB.511753.80	0.0347241	non-repressive
TcCLB.508325.150	0.204149	non-repressive
TcCLB.506927.20	0.0985748	non-repressive
TcCLB.507511.30	0.0556367	non-repressive
TcCLB.510101.450	0.274744	non-repressive
TcCLB.511055.40	0.0174679	non-repressive
TcCLB.511217.180	0.129509	non-repressive
TcCLB.506661.170	0.289944	non-repressive
TcCLB.508569.90	0.237446	non-repressive
TcCLB.503487.40	0.157217	non-repressive
TcCLB.510857.30	0.340909	non-repressive
TcCLB.506625.60	0.0975048	non-repressive
TcCLB.508785.4	0.473758	non-repressive
TcCLB.506359.90	0.194141	non-repressive
TcCLB.507009.60	0.115446	non-repressive
TcCLB.505987.10	0.0160402	non-repressive
TcCLB.508559.29	1.55091	non-repressive
TcCLB.509099.89	0.0952944	non-repressive
TcCLB.504247.79	0.110647	non-repressive
TcCLB.506867.10	0.0934502	non-repressive
TcCLB.509979.30	0.279142	non-repressive
TcCLB.511001.30	0.523718	non-repressive
TcCLB.511127.320	1.49683	non-repressive
TcCLB.507129.5	0.077702	non-repressive
TcCLB.507625.99	0.164598	non-repressive
TcCLB.508093.29	0.0393859	non-repressive
TcCLB.511181.150	0.390174	non-repressive
TcCLB.507677.90	0.0188454	non-repressive
TcCLB.505009.10	0.243424	non-repressive
TcCLB.511801.60	0.0565671	non-repressive
TcCLB.504769.89	0.786063	non-repressive
TcCLB.509099.160	0.338982	non-repressive
TcCLB.506773.170	0.0126481	non-repressive
TcCLB.508837.147	0.139104	non-repressive
TcCLB.509965.30	0.280238	non-repressive
TcCLB.409117.10	0.117276	non-repressive
TcCLB.509591.40	0.174915	non-repressive
TcCLB.511201.49	0.399436	non-repressive
TcCLB.508207.250	0.022345	non-repressive
TcCLB.509011.30	0.0807367	non-repressive
TcCLB.506357.110	0.20288	non-repressive
TcCLB.506605.40	0.256505	non-repressive
TcCLB.504033.90	0.128837	non-repressive
TcCLB.507837.30	0.428407	non-repressive
TcCLB.511581.20	0.245568	non-repressive
TcCLB.503899.110	0.101962	non-repressive
TcCLB.508465.110	0.080202	non-repressive
TcCLB.508557.20	0.42489	non-repressive
TcCLB.506829.110	0.623648	non-repressive
TcCLB.506859.249	0.312827	non-repressive
TcCLB.506211.40	0.0738459	non-repressive
TcCLB.506513.90	0.0152418	non-repressive
TcCLB.511577.160	0.0406572	non-repressive
TcCLB.506735.70	0.144179	non-repressive
TcCLB.510719.60	0.170085	non-repressive
TcCLB.506135.30	0.619314	non-repressive
TcCLB.506811.50	0.125579	non-repressive
TcCLB.508307.120	0.0502265	non-repressive
TcCLB.508237.9	0.0944574	non-repressive
TcCLB.507099.140	0.0568566	non-repressive
TcCLB.506239.30	1.26586	non-repressive
TcCLB.511181.30	0.303963	non-repressive
TcCLB.511193.9	2.20623	non-repressive
TcCLB.503899.130	0.935418	non-repressive
TcCLB.508731.50	0.37967	non-repressive
TcCLB.510091.90	0.140206	non-repressive
TcCLB.503897.110	0.182089	non-repressive
TcCLB.510297.50	0.191795	non-repressive
TcCLB.503813.10	1.86011	non-repressive
[truncated: 2,078 more rows]
